# Supplementary material for: Use of DNA–Damaging Agents and RNA Pooling to Assess Expression Profiles Associated with BRCA1 and BRCA2 Mutation Status in Familial Breast Cancer Patients
Source: PLoS Genet. 2010 Feb 19;6(2):e1000850. doi: 10.1371/journal.pgen.1000850 (PMC2824809; doi:10.1371/journal.pgen.1000850)
Supplement: Table S1 — List of genes and their associated significance levels from three different analyses. (0.52 MB XLS) [file pgen.1000850.s002.xls]

## Sheet: Sheet1
Table S1. List of genes and their associated significance levels from three different analyses
Unique id	Gene symbol	GeneBank accession	P-value (BRCA1 pools vs BRCA2 vs BRCAX pools)	P-value (Treateda vs non-treated BRCA1/2/X pools)	P-value (Treateda vs non-treated healthy control pools)
1110110	PTPLAD1	NM_016395.1	0.0028431	0.0043266	NS
2940564	CHCHD4	NM_144636.1	0.0046049	0.0044176	NS
6220047	HIGD1A	NM_014056.1	0.008675	0.0003357	NS
1260551	JAM2	NM_021219.2	0.0095775	0.0002492	NS
3780014	IL15RA	NM_172200.1	0.0097429	0.0036676	NS
4890639	LMNA	NM_005572.2	0.0098303	0.0034518	NS
6650494	RARSL	NM_020320.2	0.0107049	0.0003701	NS
4280725	HES4	NM_021170.2	0.0159424	0.0003604	NS
4860630	CDCP1	NM_022842.3	0.0163788	0.0002015	NS
510315	PDCD2	NM_144781.1	0.0170363	0.0017585	NS
5820092	LOC441168	NM_001010919.1	0.0174431	0.0023736	NS
5390274	TNFRSF13C	NM_052945.2	0.0179934	0.0006436	NS
6620167	ATP6V0B	NM_004047.2	0.019807	0.0031226	NS
4060136	HPS3	NM_032383.3	0.0198421	0.0019967	NS
7400672	P4HA2	NM_001017974.1	0.0207762	4.2e-06	NS
4540538	HRB2	NM_007043.5	0.0216871	0.0038442	NS
5700168	RIOK3	NM_003831.2	0.0229037	0.0001421	NS
450131	GRHL1	NM_014552.2	0.0238404	0.0013426	NS
520647	NT5C2	NM_012229.2	0.0250707	0.0010432	NS
7000240	SCPEP1	NM_021626.1	0.0254657	0.0006824	NS
5690008	SAE1	NM_005500.1	0.0270841	0.001536	NS
3120612	CHMP5	NM_016410.2	0.0272837	0.0008574	NS
520615	DRG1	NM_004147.3	0.0305434	0.0020219	NS
70673	GPM6A	NM_201592.1	0.0308435	0.0001326	NS
780255	HSPA1L	NM_005527.2	0.0314586	0.0016257	NS
1660068	HOXB5	NM_002147.2	0.0324736	1.46e-05	NS
6110142	DNHD1	NM_144666.1	0.033995	0.0014024	NS
2370075	MGC20983	NM_145045.3	0.0340921	0.0002572	NS
1010544	HLA-E	NM_005516.4	0.0362416	0.0026663	NS
5870047	IRF7	NM_004030.1	0.0374593	0.0005262	NS
2710414	MT1F	NM_005949.1	0.0390922	0.0001375	NS
2810154	ACYP1	NM_203488.1	0.0407421	0.0041738	NS
5570524	CASP3	NM_032991.2	0.0429139	0.0030964	NS
2340113	BM88	NM_016564.2	0.0450464	0.000487	NS
2600408	SLC6A4	NM_001045.2	0.0491675	0.0024262	NS
2940653	TTC21A	NM_145755.1	0.0493099	0.0032923	NS
1240504	TRAF3IP2	NM_147200.1	0.040659	0.0002227	0.0480843
4010463	P4HA1	NM_001017962.1	0.0316929	0.0009293	0.0406186
4070370	TLCD1	NM_138463.2	0.0094582	0.0002394	0.0275789
1940082	LMNA	NM_005572.2	0.0339802	0.001153	0.0169915
3800279	ADAM22	NM_004194.2	0.0494743	0.0002655	0.0161375
4200605	MAP2K6	NM_002758.2	0.0130587	0.0001692	0.0160899
6580519	DDX10	NM_004398.2	0.0483436	0.0001726	0.0149627
2850398	MKI67IP	NM_032390.3	0.0021784	1.27e-05	0.0131939
4200681	LOC339344	NM_001012643.2	0.0345822	0.0026033	0.0124039
3710035	HMOX1	NM_002133.1	0.0121087	7.1e-06	0.0110175
4200086	PCBD2	NM_032151.3	0.0382094	0.002558	0.0099042
6860162	VPS33A	NM_022916.3	0.0304539	0.0028985	0.0048579
1850132	SALL2	NM_005407.1	0.007676	0.0003649	0.001117
5390520	PPFIA4	NM_015053.1	0.0003247	1.5e-06	0.0001159
1660360	CHN2	NM_004067.1	0.0005469	NS	0.0466
3420504	GLT28D1	NM_018466.2	0.0042326	NS	0.0143667
5890746	INVS	NM_183245.1	0.0047177	NS	0.0351256
7100088	SLC26A1	NM_134425.1	0.0048128	NS	0.0195511
3610296	NFIC	NM_005597.2	0.0048147	NS	0.0045124
1820725	FLJ31818	NM_152556.1	0.0050001	NS	0.0124038
4760687	LOC440348	NM_001018059.1	0.0050553	NS	0.0224702
4040053	C3orf60	NM_199073.1	0.0092253	NS	0.0117705
3520274	LOC221442	NM_001010871.1	0.0095486	NS	0.0162895
1660224	DHX57	NM_144995.2	0.0099604	NS	0.0004608
610193	LOC285193	NM_001033575.1	0.0120408	NS	0.0449885
3360273	C6orf134	NM_001031722.1	0.0136604	NS	0.0329284
6290131	TMCC1	NM_001017395.1	0.0137365	NS	0.0168975
3440133	TMEM98	NM_015544.2	0.0140508	NS	0.0213931
4220564	SP4	NM_003112.3	0.0145973	NS	0.0397103
1690356	C6orf79	NM_022102.1	0.014701	NS	0.024771
7200114	CTGF	NM_001901.1	0.0150635	NS	0.0355146
6940280	ORC1L	NM_004153.2	0.0161206	NS	0.0212589
2900242	RAB37	NM_001006637.1	0.0164769	NS	0.0029332
2510070	CASK	NM_003688.1	0.0187303	NS	0.0312852
2260594	NOLA1	NM_032993.1	0.0191952	NS	0.0125956
3840113	GABRP	NM_014211.1	0.0200135	NS	0.006702
2640672	CCDC17	NM_152500.1	0.0212594	NS	0.0427032
620470	GOLGA5	NM_005113.2	0.0224517	NS	0.0497551
1660504	C14orf4	NM_024496.2	0.0231552	NS	0.0226271
160634	MRPS17	NM_015969.2	0.0232045	NS	0.0494151
7560630	NENF	NM_013349.3	0.0249023	NS	0.0318764
3400390	FLJ20186	NM_017702.2	0.0249214	NS	0.0286682
70414	BDP1	NM_018429.1	0.0259487	NS	0.0116206
1340709	WDR77	NM_024102.2	0.0289066	NS	0.0078543
2900148	MRPL21	NM_181512.1	0.0299224	NS	0.0383969
5310121	KBTBD5	NM_152393.2	0.0300683	NS	0.0254203
70592	EIF4EBP1	NM_004095.2	0.0306567	NS	0.0249998
1430441	CRNKL1	NM_016652.3	0.0321385	NS	0.0499093
7050241	H1F0	NM_005318.2	0.032753	NS	0.0409052
2000431	FAM48A	NM_001014286.1	0.0327617	NS	0.0261788
1580278	RNF25	NM_022453.2	0.0346621	NS	0.0366656
6350403	LOC391356	NM_001013663.1	0.0363383	NS	0.0429236
650075	NUBP1	NM_002484.1	0.0366483	NS	0.0344334
1780348	IMP3	NM_018285.2	0.0369972	NS	0.0408847
110494	C14orf153	NM_032374.2	0.0387721	NS	0.015023
4830435	MRPS26	NM_030811.3	0.0391564	NS	0.0489934
2320647	NEURL2	NM_080749.2	0.0408522	NS	0.0054412
5700113	IHH	NM_002181.1	0.0422936	NS	0.0209278
1090041	TMEM99	NM_145274.1	0.0428157	NS	0.0258739
1300019	DUSP16	NM_030640.1	0.0441613	NS	0.0441726
6940551	RAB37	NM_001006638.1	0.0473516	NS	0.0058659
4570630	ANKRD35	NM_144698.2	3.9e-06	NS	NS
830528	BCL3	NM_005178.2	3.67e-05	NS	NS
3830538	GPX7	NM_015696.2	0.0001899	NS	NS
2750431	PRR6	NM_181716.2	0.0002974	NS	NS
360367	AOC2	NM_009590.2	0.0003451	NS	NS
5900228	BRAF	NM_004333.2	0.0004913	NS	NS
5220240	HRASLS3	NM_007069.1	0.0007502	NS	NS
7560072	PRMT2	NM_206962.1	0.000889	NS	NS
3170300	NR2F6	NM_005234.3	0.0009421	NS	NS
5870475	C1QTNF6	NM_031910.3	0.001403	NS	NS
10487	FBXL21	NM_012159.1	0.0016749	NS	NS
5390280	C20orf23	NM_024704.3	0.0020923	NS	NS
4610221	DND1	NM_194249.1	0.0022257	NS	NS
3400228	SH2D3A	NM_005490.1	0.0023128	NS	NS
4900474	ATG5	NM_004849.1	0.0023157	NS	NS
5810152	AGBL4	NM_032785.1	0.0025792	NS	NS
510092	TMPRSS3	NM_032405.1	0.0026521	NS	NS
4860431	THSD3	NM_199296.1	0.0027143	NS	NS
1400079	AHRR	NM_020731.2	0.0029284	NS	NS
4040142	ZNF596	NM_173539.1	0.0029504	NS	NS
3840072	GNPDA1	NM_005471.3	0.0030147	NS	NS
3610551	LST1	NM_205837.1	0.0030681	NS	NS
5340286	ASB13	NM_024701.2	0.0030744	NS	NS
4560274	ZNF11B	NM_006955.1	0.0031957	NS	NS
6510100	ZCCHC12	NM_173798.2	0.0032703	NS	NS
3460037	UNQ1940	NM_205855.1	0.0035261	NS	NS
620619	LRRC48	NM_031294.2	0.0035574	NS	NS
2370524	TNFAIP6	NM_007115.2	0.0035884	NS	NS
4860246	GPR120	NM_181745.2	0.0036291	NS	NS
4060477	KIAA0701	NM_001006947.1	0.0036327	NS	NS
430128	LOC57228	NM_001031628.1	0.003691	NS	NS
1940064	HIST1H2AG	NM_021064.3	0.0039148	NS	NS
4060019	LOC389429	NM_001010905.1	0.0039691	NS	NS
6130019	MAB21L1	NM_005584.2	0.0041338	NS	NS
3140274	LPPR2	NM_022737.1	0.0042692	NS	NS
830259	ZNF429	NM_001001415.1	0.0045706	NS	NS
4590605	HDAC9	NM_058177.1	0.0046881	NS	NS
4760110	DUSP14	NM_007026.1	0.0047346	NS	NS
1070360	STX18	NM_016930.2	0.0049385	NS	NS
3780750	ARHGDIG	NM_001176.1	0.0049764	NS	NS
610039	EMR1	NM_001974.3	0.0050221	NS	NS
3130019	HSD17B8	NM_014234.3	0.0050717	NS	NS
6900491	C11orf47	NM_173589.2	0.005084	NS	NS
6520521	CACNB4	NM_000726.2	0.0051899	NS	NS
70189	CUL5	NM_003478.3	0.0053246	NS	NS
1090500	KRT1	NM_006121.2	0.0053684	NS	NS
6590437	CNFN	NM_032488.2	0.0053702	NS	NS
1740056	LOC143188	NM_001025447.1	0.0054023	NS	NS
1780707	PCDHGA9	NM_032089.1	0.0054905	NS	NS
3400176	MIZF	NM_015517.3	0.0055191	NS	NS
4610047	CD52	NM_001803.2	0.0055887	NS	NS
7100370	PGDS	NM_014485.2	0.0056472	NS	NS
1440390	DLL4	NM_019074.2	0.0056699	NS	NS
2070703	ZNF92	NM_007139.2	0.0056918	NS	NS
4880189	PFKL	NM_002626.4	0.005831	NS	NS
6960670	CTSC	NM_148170.2	0.0061838	NS	NS
7100452	PTN	NM_002825.5	0.0061887	NS	NS
4230187	C6orf89	NM_152734.2	0.0062078	NS	NS
4120082	PCBD1	NM_000281.2	0.0062147	NS	NS
6350615	TCF7	NM_003202.2	0.0063021	NS	NS
20202	FAM64A	NM_019013.1	0.0064265	NS	NS
4760196	UEV3	NM_018314.2	0.006535	NS	NS
7330088	REEP1	NM_022912.1	0.0066135	NS	NS
2100471	ZBTB41	NM_194314.2	0.006621	NS	NS
4860601	ZNF366	NM_152625.1	0.0068564	NS	NS
60433	LOC129285	NM_152994.2	0.0069084	NS	NS
4290372	MGC3123	NM_024107.1	0.0070701	NS	NS
3120296	RALGPS2	NM_018037.1	0.007272	NS	NS
7210301	FAM55C	NM_145037.1	0.0075437	NS	NS
990437	SETD3	NM_032233.2	0.0076317	NS	NS
7560482	SCTR	NM_002980.1	0.0077899	NS	NS
2140451	SPACA3	NM_173847.2	0.0078291	NS	NS
5960592	ADRA2B	NM_000682.4	0.0078802	NS	NS
7650008	EEA1	NM_003566.2	0.0079022	NS	NS
1780537	NRGN	NM_006176.1	0.0079124	NS	NS
2340195	ATE1	NM_001001976.1	0.0079146	NS	NS
4850128	GZMH	NM_033423.2	0.008386	NS	NS
1850221	FLJ38723	NM_173805.2	0.0084336	NS	NS
3520768	ATP6AP2	NM_005765.2	0.0084648	NS	NS
6480170	MAGED1	NM_001005333.1	0.0085813	NS	NS
4180128	PSD3	NM_206909.1	0.0086566	NS	NS
3780100	C2orf16	NM_032266.2	0.0086631	NS	NS
3710719	UNQ6411	NM_213608.1	0.0086721	NS	NS
1940072	CCDC4	NM_207406.1	0.008705	NS	NS
6480014	APXL	NM_001649.2	0.0087059	NS	NS
4010110	MAN1A1	NM_005907.2	0.008856	NS	NS
5490402	OR5H6	NM_001005479.1	0.0088615	NS	NS
6860037	CARD8	NM_014959.1	0.0089264	NS	NS
70491	ZHX2	NM_014943.3	0.0089414	NS	NS
730154	SS18L1	NM_198935.1	0.0091329	NS	NS
6270368	PNMA1	NM_006029.4	0.0091462	NS	NS
4590300	PFAAP5	NM_014887.1	0.0091626	NS	NS
2450253	HIP1R	NM_003959.1	0.009211	NS	NS
1820348	KIF13A	NM_022113.3	0.0093854	NS	NS
3420187	CCDC60	NM_178499.2	0.0093887	NS	NS
6550553	ZNF132	NM_003433.2	0.009419	NS	NS
3360193	PHOSPHO2	NM_001008489.2	0.0094583	NS	NS
1450131	CSF3	NM_000759.2	0.009485	NS	NS
5360520	LOC129530	NM_174898.1	0.0095709	NS	NS
4290554	SLC39A13	NM_152264.2	0.0097978	NS	NS
1440452	CCDC4	NM_207406.1	0.0098505	NS	NS
1110048	CHFR	NM_018223.1	0.0098509	NS	NS
430368	POLK	NM_016218.1	0.0099912	NS	NS
2710475	C6orf75	NM_001031712.1	0.0100157	NS	NS
4050328	PACSIN3	NM_016223.3	0.0100465	NS	NS
2260040	GNGT2	NM_031498.1	0.0102454	NS	NS
2000458	MGC41945	NM_203299.1	0.0102704	NS	NS
630333	LYPLA3	NM_012320.3	0.0103077	NS	NS
6290669	DYNLL2	NM_080677.1	0.0104133	NS	NS
5310360	ARID1B	NM_020732.2	0.0104496	NS	NS
5810754	SLC26A5	NM_206885.1	0.0104954	NS	NS
510731	SYNPO	NM_007286.3	0.0106993	NS	NS
6420184	TIMM9	NM_012460.2	0.010726	NS	NS
1260162	C1QTNF3	NM_181435.4	0.0107752	NS	NS
1400315	DNAJC12	NM_201262.1	0.0108971	NS	NS
7320465	PLA2G2E	NM_014589.1	0.0111169	NS	NS
4920021	C20orf179	NM_178477.2	0.0111205	NS	NS
3870010	CCR8	NM_005201.2	0.011154	NS	NS
940358	RECK	NM_021111.1	0.0113532	NS	NS
5860563	C18orf37	NM_194281.2	0.0114091	NS	NS
450138	CREB1	NM_004379.2	0.0114175	NS	NS
5810017	TTC16	NM_144965.1	0.0116095	NS	NS
3940113	FMOD	NM_002023.3	0.0118138	NS	NS
110091	THAP2	NM_031435.1	0.0118422	NS	NS
6130521	CAPN1	NM_005186.2	0.0121188	NS	NS
4670180	SLC6A9	NM_001024845.1	0.0121537	NS	NS
4290376	RHOB	NM_004040.2	0.0122038	NS	NS
7000592	HOXB6	NM_156036.1	0.0124096	NS	NS
780408	REL	NM_002908.2	0.0124686	NS	NS
3060022	CRTC2	NM_181715.1	0.0125128	NS	NS
4480202	ARL5B	NM_178815.3	0.0125466	NS	NS
6580348	NALP4	NM_134444.3	0.0127648	NS	NS
2370047	LIN10	NM_025187.3	0.0127943	NS	NS
7200367	GNG11	NM_004126.2	0.012812	NS	NS
6350097	TMEM34	NM_018241.1	0.0128898	NS	NS
4200689	EIF5A2	NM_020390.5	0.0131306	NS	NS
240433	ART1	NM_004314.1	0.0133186	NS	NS
2100746	ATP13A2	NM_022089.1	0.0133236	NS	NS
6620634	KCNK5	NM_003740.2	0.0133602	NS	NS
1660411	OR2L13	NM_175911.2	0.0134546	NS	NS
5700349	LOXL3	NM_032603.2	0.0137152	NS	NS
2480132	SPRY1	NM_199327.1	0.0139393	NS	NS
1980470	SRP54	NM_003136.2	0.0139782	NS	NS
4050528	HOXC6	NM_153693.1	0.0140298	NS	NS
2100730	C14orf79	NM_174891.2	0.0141116	NS	NS
7400553	DPF2	NM_006268.3	0.0141377	NS	NS
5860086	DNASE1L1	NM_001009932.1	0.0141945	NS	NS
4250767	C20orf129	NM_030919.1	0.0145121	NS	NS
60468	CDK9	NM_001261.2	0.0145314	NS	NS
4220181	NDUFS8	NM_002496.1	0.014598	NS	NS
6450672	IGJ	NM_144646.2	0.0147921	NS	NS
2750356	TSGA10	NM_025244.1	0.0149393	NS	NS
2260039	AMACR	NM_203382.1	0.0150661	NS	NS
2370121	C10orf9	NM_145012.3	0.0151083	NS	NS
2940017	BBOX1	NM_003986.1	0.0151256	NS	NS
4230161	TARSL2	NM_152334.2	0.015216	NS	NS
20575	VTI1B	NM_006370.1	0.0153002	NS	NS
2570338	MCTP2	NM_018349.2	0.0153617	NS	NS
6350360	ATP5G2	NM_005176.4	0.0154752	NS	NS
4830048	SAP18	NM_005870.3	0.0156062	NS	NS
4730095	ZNF45	NM_003425.2	0.01561	NS	NS
6370392	C19orf18	NM_152474.2	0.0156557	NS	NS
4730114	MYL9	NM_006097.3	0.0157044	NS	NS
5960368	LOC116236	NM_198147.1	0.0161961	NS	NS
1030327	IL2RA	NM_000417.1	0.0162757	NS	NS
7380255	VCX-C	NM_001001888.1	0.0162932	NS	NS
6510471	ERCC3	NM_000122.1	0.0163131	NS	NS
4540167	CSMD1	NM_033225.3	0.0164765	NS	NS
1300634	NDUFS6	NM_004553.2	0.0164968	NS	NS
150414	SYNE2	NM_015180.3	0.0167362	NS	NS
3610619	ST6GALNAC1	NM_018414.2	0.0168123	NS	NS
540187	SUPT3H	NM_181356.1	0.0168422	NS	NS
5260026	ASS	NM_000050.3	0.0168543	NS	NS
4210040	ARF4	NM_001660.2	0.0168704	NS	NS
4850255	MEF2D	NM_005920.2	0.0168982	NS	NS
3830487	MYL2	NM_000432.1	0.01715	NS	NS
6770450	NFS1	NM_021100.3	0.0171716	NS	NS
3450128	ZNF580	NM_016202.2	0.0173283	NS	NS
6450370	PLG	NM_000301.1	0.0173633	NS	NS
620128	DRCTNNB1A	NM_032581.2	0.0174151	NS	NS
2260605	ZNF681	NM_138286.1	0.0175231	NS	NS
6290452	GPD1	NM_005276.2	0.0175803	NS	NS
5130672	FLT4	NM_002020.1	0.0176073	NS	NS
870347	RFX3	NM_134428.1	0.0176191	NS	NS
5570709	MLL4	NM_014727.1	0.0176406	NS	NS
4390673	GUCY1A3	NM_000856.2	0.0178233	NS	NS
7050037	FUNDC1	NM_173794.2	0.0178296	NS	NS
620603	ZNF687	NM_020832.1	0.0178333	NS	NS
6200358	TULP2	NM_003323.1	0.0178544	NS	NS
380471	MGC39900	NM_194324.1	0.017925	NS	NS
5260300	CT45-6	NM_001017438.1	0.0180124	NS	NS
4760138	OR12D2	NM_013936.2	0.0180744	NS	NS
6220168	OR5F1	NM_003697.1	0.0181453	NS	NS
2760470	SNRPB2	NM_003092.3	0.0182618	NS	NS
7040543	ZP2	NM_003460.1	0.0183059	NS	NS
5870148	PIB5PA	NM_014422.2	0.0183426	NS	NS
2120291	PIGT	NM_015937.2	0.0184385	NS	NS
3450609	NDUFC1	NM_002494.2	0.0185558	NS	NS
2140047	MTCH2	NM_014342.2	0.0187806	NS	NS
1440450	MGC13096	NM_032346.1	0.018812	NS	NS
7160452	CDC14A	NM_033313.1	0.0188678	NS	NS
7320239	SR-A1	NM_021228.1	0.0188692	NS	NS
870113	CYP19A1	NM_031226.1	0.0189235	NS	NS
830445	ANKRD39	NM_016466.4	0.0190506	NS	NS
6510180	JOSD1	NM_014876.3	0.0190628	NS	NS
7040521	ZNF473	NM_015428.1	0.0191324	NS	NS
5490259	SH3TC1	NM_018986.2	0.0192427	NS	NS
3450452	TH1L	NM_198976.1	0.0194846	NS	NS
160523	LSM5	NM_012322.1	0.0195898	NS	NS
2320519	RIMS2	NM_014677.2	0.0196504	NS	NS
4390255	FBXW7	NM_018315.3	0.0197619	NS	NS
3310575	GDPD1	NM_182569.1	0.0198141	NS	NS
3450121	CARD6	NM_032587.2	0.0200049	NS	NS
580594	UPK2	NM_006760.1	0.0200843	NS	NS
5260022	INSL4	NM_002195.1	0.0201885	NS	NS
1580619	RAB27A	NM_183234.1	0.0202548	NS	NS
4890070	PARP6	NM_020213.1	0.0203118	NS	NS
1500091	FLT4	NM_002020.1	0.0203698	NS	NS
1500553	S100A6	NM_014624.3	0.0204092	NS	NS
360309	SLC7A8	NM_012244.2	0.0204145	NS	NS
5090392	LYSMD4	NM_152449.2	0.0204743	NS	NS
7100162	ZBED3	NM_032367.1	0.0204945	NS	NS
4290017	TMEM16A	NM_018043.4	0.0205287	NS	NS
1190669	GBA3	NM_020973.2	0.0205881	NS	NS
670438	VPS26	NM_004896.2	0.0206713	NS	NS
4150397	PRX	NM_020956.1	0.0207066	NS	NS
6450605	CWF19L1	NM_018294.3	0.0211244	NS	NS
7570440	E2F2	NM_004091.2	0.021149	NS	NS
870402	MTMR10	NM_017762.1	0.021171	NS	NS
4490349	KLHDC8A	NM_018203.1	0.0212764	NS	NS
20026	HOXB9	NM_024017.3	0.0214049	NS	NS
7320014	MLC1SA	NM_002475.2	0.0214161	NS	NS
5130184	MRPL10	NM_145255.2	0.0215135	NS	NS
2070215	DNAJC12	NM_021800.2	0.0215716	NS	NS
5090487	ACADVL	NM_000018.2	0.0216765	NS	NS
2810255	HIP1	NM_005338.4	0.021795	NS	NS
4830593	C6orf211	NM_024573.1	0.0218124	NS	NS
4590551	EDA	NM_001005615.1	0.0218168	NS	NS
160270	HRASLS2	NM_017878.1	0.0218201	NS	NS
5910537	C1orf57	NM_032324.1	0.021843	NS	NS
60707	ADD1	NM_001119.3	0.0218544	NS	NS
7150114	FLJ35779	NM_152408.1	0.0221004	NS	NS
110014	PSD3	NM_015310.2	0.0221091	NS	NS
5290408	DYNC1I2	NM_001378.1	0.0223361	NS	NS
6520647	ANKS4B	NM_145865.1	0.022345	NS	NS
1500451	JAG2	NM_002226.3	0.0223552	NS	NS
5260546	FLJ13848	NM_024771.1	0.0224217	NS	NS
3360541	KIAA1632	NM_020964.1	0.02244	NS	NS
1070528	G1P2	NM_005101.1	0.0225549	NS	NS
4220161	KIAA1128	NM_018999.1	0.0226036	NS	NS
2710402	FANCA	NM_000135.2	0.0226128	NS	NS
130463	B4GALT6	NM_004775.2	0.0226229	NS	NS
7380411	TSEN54	NM_207346.1	0.0226362	NS	NS
1030347	TBR1	NM_006593.2	0.0227379	NS	NS
2680100	PHLDB1	NM_015157.1	0.0228276	NS	NS
5960612	C4orf13	NM_032128.2	0.0228369	NS	NS
670593	LOH11CR2A	NM_014622.4	0.0228833	NS	NS
5050706	C10orf4	NM_203440.2	0.0229906	NS	NS
2760068	SH2D3C	NM_005489.1	0.0229945	NS	NS
3870039	RASA2	NM_006506.2	0.0229973	NS	NS
4560154	UNQ739	NM_198570.1	0.0231244	NS	NS
4210746	CEP250	NM_007186.2	0.0231313	NS	NS
6980221	RAP1GDS1	NM_021159.3	0.0232818	NS	NS
2900156	TXNDC5	NM_030810.2	0.0232931	NS	NS
2230474	MGC11332	NM_032718.2	0.0233002	NS	NS
3400301	FBXO3	NM_033406.2	0.0234018	NS	NS
990112	USP48	NM_032236.5	0.0235009	NS	NS
3520328	LOC130502	NM_001008237.1	0.0235686	NS	NS
4920706	CACNG2	NM_006078.2	0.0235737	NS	NS
5390452	TIAM1	NM_003253.1	0.0237056	NS	NS
7380243	RIN3	NM_024832.3	0.0239947	NS	NS
3420348	HOXA7	NM_006896.2	0.0241496	NS	NS
4040435	SLC25A35	NM_201520.1	0.0241944	NS	NS
4810379	INPP5F	NM_198331.1	0.0242056	NS	NS
6130333	MYCL1	NM_005376.3	0.0243789	NS	NS
630243	FAM33A	NM_182620.1	0.0244736	NS	NS
1400070	VNN2	NM_004665.2	0.0244869	NS	NS
6250047	ZNF416	NM_017879.1	0.0245479	NS	NS
7200446	RFX4	NM_213594.1	0.024643	NS	NS
6420615	LOC114984	NM_138439.1	0.0246817	NS	NS
1570661	ECHDC1	NM_018479.2	0.0247975	NS	NS
3180327	CHCHD6	NM_032343.1	0.0248077	NS	NS
5670343	SKIL	NM_005414.2	0.0249167	NS	NS
1660754	LOC90580	NM_138358.2	0.0250084	NS	NS
50195	C1orf142	NM_053052.2	0.0251095	NS	NS
5490017	COASY	NM_025233.4	0.0252117	NS	NS
2940431	GARNL4	NM_015085.3	0.0252214	NS	NS
1980605	DOCK10	NM_014689.1	0.0252694	NS	NS
6280484	UBE3A	NM_130839.1	0.0253549	NS	NS
3930035	TOP3A	NM_004618.3	0.0253808	NS	NS
6370703	PLEKHH1	NM_020715.1	0.025381	NS	NS
1850139	LST1	NM_007161.2	0.0254526	NS	NS
2140605	OMA1	NM_145243.3	0.0255347	NS	NS
430021	IFIT3	NM_001549.2	0.0255726	NS	NS
150202	GPR114	NM_153837.1	0.0255731	NS	NS
2690224	IGHMBP2	NM_002180.1	0.0260163	NS	NS
6980458	SNCAIP	NM_005460.2	0.0260276	NS	NS
1500707	ADAM21	NM_003813.2	0.0261834	NS	NS
1820373	TRAM1	NM_014294.3	0.0265418	NS	NS
940288	LYZL1	NM_032517.4	0.0265455	NS	NS
160242	PKHD1L1	NM_177531.3	0.0266593	NS	NS
4010048	ACOX1	NM_004035.4	0.0267948	NS	NS
4480093	S100A11	NM_005620.1	0.0268138	NS	NS
3420746	SH3BGRL	NM_003022.1	0.026926	NS	NS
6980491	ADAM23	NM_003812.2	0.0269743	NS	NS
160201	CUL2	NM_003591.2	0.0270225	NS	NS
1070424	VBP1	NM_003372.4	0.0271043	NS	NS
4610537	MGC33648	NM_153706.2	0.0271324	NS	NS
5900196	KNG1	NM_000893.2	0.0271958	NS	NS
730184	C14orf150	NM_001008726.1	0.0273122	NS	NS
2640575	TNFSF12-TNFSF13	NM_172089.2	0.0273864	NS	NS
4860670	ZDHHC9	NM_016032.2	0.0274323	NS	NS
2030022	SUV420H1	NM_017635.3	0.0275048	NS	NS
2120767	BAG2	NM_004282.2	0.0278221	NS	NS
7330170	KIF9	NM_182903.2	0.0278967	NS	NS
840356	MVP	NM_005115.3	0.0279306	NS	NS
6660619	TMPRSS3	NM_032405.1	0.0280703	NS	NS
650372	TBX4	NM_018488.2	0.0280769	NS	NS
6380709	PVRL3	NM_015480.1	0.0281122	NS	NS
2060687	NDUFV2	NM_021074.1	0.0282054	NS	NS
3140326	TRIM9	NM_052978.3	0.0282511	NS	NS
5340243	RAB35	NM_006861.4	0.0285091	NS	NS
2570592	PEX7	NM_000288.1	0.0285535	NS	NS
6350017	CNTNAP1	NM_003632.1	0.0285615	NS	NS
6560162	PTGES	NM_004878.3	0.0288317	NS	NS
2600681	H2AFJ	NM_018267.2	0.0288565	NS	NS
540600	CXorf53	NM_024332.2	0.0289324	NS	NS
4230709	THEM2	NM_018473.2	0.028978	NS	NS
2630541	SH3KBP1	NM_001024666.1	0.02899	NS	NS
3850433	C2orf13	NM_173545.1	0.0290509	NS	NS
4010102	FLJ21908	NM_024604.1	0.029084	NS	NS
5720767	KCND2	NM_012281.2	0.0290886	NS	NS
730685	MKKS	NM_018848.2	0.0291916	NS	NS
160079	SIGLEC12	NM_053003.2	0.0292082	NS	NS
830440	Magmas	NM_016069.8	0.0292375	NS	NS
2970475	C17orf79	NM_018405.2	0.029405	NS	NS
1660053	GPR12	NM_005288.1	0.0294537	NS	NS
270053	SULT4A1	NM_176874.1	0.0295002	NS	NS
3120519	PML	NM_033240.2	0.0295647	NS	NS
6860358	NDUFAB1	NM_005003.2	0.0295857	NS	NS
770736	DNAH3	NM_017539.1	0.0296932	NS	NS
510128	DUSP5	NM_004419.3	0.0297184	NS	NS
1110152	CYP24A1	NM_000782.3	0.0298923	NS	NS
840161	ASAH1	NM_177924.1	0.0299024	NS	NS
4250685	GYS1	NM_002103.3	0.030056	NS	NS
5860689	POP7	NM_005837.1	0.0300861	NS	NS
10402	TGM5	NM_201631.1	0.0301794	NS	NS
6060681	C2orf33	NM_020194.4	0.0303017	NS	NS
4250463	BCR	NM_004327.2	0.0303684	NS	NS
2970661	LOC201164	NM_178836.2	0.0304003	NS	NS
620669	TBX10	NM_005995.2	0.0304782	NS	NS
290451	FIGN	NM_018086.2	0.0305626	NS	NS
6180121	CGB7	NM_033142.1	0.0306897	NS	NS
6100048	EID3	NM_001008394.1	0.0307106	NS	NS
5340392	MAN2A1	NM_002372.2	0.0307324	NS	NS
4150133	NCK1	NM_006153.3	0.0307629	NS	NS
5900332	LOH11CR2A	NM_198315.2	0.0308091	NS	NS
6020142	ATPBD3	NM_145232.2	0.0308677	NS	NS
520070	ATP9A	NM_006045.1	0.030944	NS	NS
5560279	raptor	NM_020761.1	0.0309603	NS	NS
3780491	HCFC1R1	NM_001002017.1	0.0310551	NS	NS
4540204	DNASE1	NM_005223.3	0.031228	NS	NS
1340025	SLC2A5	NM_003039.1	0.0312587	NS	NS
4560100	COL21A1	NM_030820.2	0.0314127	NS	NS
7550333	FCRL6	NM_001004310.1	0.0316137	NS	NS
4920671	ADAMTS1	NM_006988.3	0.0317907	NS	NS
6380445	ANAPC11	NM_001002247.1	0.0320909	NS	NS
990470	IMMP1L	NM_144981.1	0.0321758	NS	NS
940601	FLJ42117	NM_198463.1	0.0322092	NS	NS
6280292	HINT3	NM_138571.3	0.0322795	NS	NS
5050500	C19orf23	NM_152480.1	0.0323769	NS	NS
2140468	CCNL2	NM_030937.2	0.032383	NS	NS
1260470	LONPL	NM_031490.2	0.0323891	NS	NS
870202	NR2F1	NM_005654.4	0.0324191	NS	NS
2750128	MDM2	NM_002392.2	0.0326416	NS	NS
3060682	TNFSF13	NM_172088.1	0.0326723	NS	NS
1470750	TJP3	NM_014428.1	0.032687	NS	NS
4070563	TGFBR1	NM_004612.2	0.0328223	NS	NS
5390373	LAMA2	NM_000426.2	0.0328806	NS	NS
4230537	PPP2CB	NM_004156.2	0.0328949	NS	NS
1190181	TAF6	NM_139122.1	0.0329196	NS	NS
730110	ZNF607	NM_032689.3	0.0331673	NS	NS
4040386	BET1L	NM_016526.3	0.0331707	NS	NS
6960564	C1orf25	NM_030934.3	0.0331766	NS	NS
6650504	HOOK3	NM_032410.2	0.0333755	NS	NS
3120731	FBXL19	NM_019085.1	0.0334495	NS	NS
6650368	C9orf28	NM_001011703.1	0.0335091	NS	NS
1240181	SH2D3C	NM_170600.1	0.0336121	NS	NS
6510484	CDA08	NM_030790.2	0.0336175	NS	NS
940592	SLC30A6	NM_017964.2	0.0336711	NS	NS
610037	HINT2	NM_032593.2	0.0336947	NS	NS
1400121	CD97	NM_078481.2	0.0337566	NS	NS
6900541	HSPC023	NM_014047.1	0.0337602	NS	NS
6250131	SLC9A10	NM_183061.1	0.0338015	NS	NS
730735	NDRG4	NM_020465.2	0.0338103	NS	NS
70484	PYGB	NM_002862.3	0.0338628	NS	NS
50482	SOCS7	NM_014598.1	0.0338891	NS	NS
6770369	NDUFB10	NM_004548.1	0.0338922	NS	NS
7650241	PARP2	NM_005484.2	0.0339923	NS	NS
5690347	TMSL8	NM_021992.2	0.0340037	NS	NS
70451	CDX1	NM_001804.1	0.034261	NS	NS
6520743	VKORC1	NM_024006.4	0.0344928	NS	NS
3370136	ANUBL1	NM_174890.1	0.0345906	NS	NS
2030471	SRP19	NM_003135.1	0.0346103	NS	NS
1430563	AMPD1	NM_000036.1	0.0346358	NS	NS
3170692	ITGB1BP2	NM_012278.1	0.0346727	NS	NS
4850070	FLJ25222	NM_199163.2	0.0346864	NS	NS
4920075	ACOT7	NM_181862.2	0.0348411	NS	NS
6130358	STK11IP	NM_052902.1	0.0348738	NS	NS
6060564	MGC24381	NM_001001410.2	0.0351282	NS	NS
1440382	UBE2G2	NM_182688.1	0.0352703	NS	NS
2350491	CYP7B1	NM_004820.2	0.0352776	NS	NS
3460181	MYCL1	NM_001033082.1	0.0352978	NS	NS
2230086	DOCK2	NM_004946.1	0.0353597	NS	NS
5720458	RARRES3	NM_004585.2	0.0353907	NS	NS
7560504	DBNL	NM_014063.5	0.0354304	NS	NS
6590307	PFKFB2	NM_001018053.1	0.0354987	NS	NS
1850672	KLF3	NM_016531.3	0.0355975	NS	NS
3840446	UBE2J1	NM_016021.2	0.0357459	NS	NS
3890048	RFP2	NM_001007278.1	0.0358481	NS	NS
6020632	PPP2R1B	NM_002716.3	0.0360043	NS	NS
2470326	ZNF272	NM_006635.2	0.0361995	NS	NS
1990328	FREQ	NM_014286.2	0.0362151	NS	NS
3420053	MGC35361	NM_147194.1	0.0362186	NS	NS
1070414	MGC2803	NM_024038.2	0.036285	NS	NS
6480019	MGC70863	NM_203302.2	0.0362863	NS	NS
6290343	BCL10	NM_003921.2	0.0363075	NS	NS
6020541	CCDC48	NM_024768.1	0.0363616	NS	NS
4390280	FLJ46156	NM_198499.1	0.0364708	NS	NS
5360059	WBP5	NM_001006614.1	0.036583	NS	NS
1010367	C17orf46	NM_152343.1	0.0365862	NS	NS
6590025	GTF3A	NM_002097.1	0.0365985	NS	NS
270167	TBC1D23	NM_018309.1	0.0366662	NS	NS
5570379	C17orf77	NM_152460.2	0.0367388	NS	NS
1710563	OSBPL6	NM_032523.2	0.036757	NS	NS
5390494	MAP3K5	NM_005923.3	0.0367662	NS	NS
6130427	INADL	NM_170605.2	0.0368191	NS	NS
6480364	ENPP1	NM_006208.1	0.0368439	NS	NS
5870685	ANKH	NM_054027.3	0.0368801	NS	NS
4230367	TAS2R4	NM_016944.1	0.03691	NS	NS
4560050	AMIGO1	NM_020703.1	0.0369295	NS	NS
2710097	SLAMF7	NM_021181.3	0.0369483	NS	NS
5910390	BLM	NM_000057.1	0.0370598	NS	NS
580411	LOC221143	NM_174928.1	0.0371409	NS	NS
1690025	SMPDL3B	NM_014474.2	0.037185	NS	NS
5340136	GBP3	NM_018284.1	0.0372139	NS	NS
4150403	NUDT14	NM_177533.2	0.0372737	NS	NS
3190754	ELK1	NM_005229.2	0.0372823	NS	NS
70161	ACD	NM_022914.1	0.0373042	NS	NS
2350707	MPP6	NM_016447.2	0.0373235	NS	NS
1500736	AGTR1	NM_032049.1	0.0373692	NS	NS
2340603	RNF166	NM_178841.2	0.0374992	NS	NS
2570128	KERA	NM_007035.3	0.0375377	NS	NS
7200626	DIP2A	NM_206889.1	0.0376292	NS	NS
2810164	LOC441294	NM_001008747.1	0.0376762	NS	NS
620204	EMILIN1	NM_007046.1	0.0377209	NS	NS
620474	MANEA	NM_024641.2	0.0377274	NS	NS
870095	MAP4K3	NM_003618.2	0.0378401	NS	NS
4640332	PGM5	NM_021965.3	0.0378469	NS	NS
1170435	PBX1	NM_002585.1	0.038012	NS	NS
4860315	HSF2BP	NM_007031.1	0.0382529	NS	NS
4010047	ASH1L	NM_018489.1	0.0384102	NS	NS
6040736	PTRH2	NM_016077.3	0.0384355	NS	NS
1110600	EIF4E3	NM_173359.3	0.03845	NS	NS
1740059	FLJ27255	NM_207501.1	0.0385071	NS	NS
3610382	PCBD1	NM_001001939.1	0.0385423	NS	NS
4010215	LITAF	NM_004862.2	0.0385654	NS	NS
4040286	ADAMTS16	NM_139056.1	0.0387752	NS	NS
6420722	SDC2	NM_002998.3	0.0388986	NS	NS
4590458	C6orf48	NM_016947.1	0.0390386	NS	NS
650189	NPLOC4	NM_017921.1	0.0391211	NS	NS
1090240	OATL1	NM_001006113.1	0.0391589	NS	NS
2070541	DHX34	NM_194428.1	0.039162	NS	NS
2690348	TFAP2C	NM_003222.3	0.0391784	NS	NS
630181	SFI1	NM_014775.2	0.0393336	NS	NS
840403	TRPM4	NM_017636.2	0.0393341	NS	NS
1770369	C1orf53	NM_001024594.1	0.0393468	NS	NS
2680626	SPR	NM_003124.3	0.0395812	NS	NS
2100528	NRK	NM_198465.1	0.0398118	NS	NS
3180176	ARMC7	NM_024585.2	0.0399137	NS	NS
1400747	MRPS15	NM_031280.2	0.0401707	NS	NS
5890274	PTTG1IP	NM_004339.2	0.0402419	NS	NS
3870403	SLC16A10	NM_018593.3	0.040251	NS	NS
7050324	OR2T33	NM_001004695.1	0.0402837	NS	NS
6510706	ABHD3	NM_138340.3	0.0403083	NS	NS
1690711	TENC1	NM_015319.2	0.0404972	NS	NS
770437	NMB	NM_021077.3	0.0405198	NS	NS
7100349	HSPC268	NM_197964.1	0.0405913	NS	NS
3140270	CHCHD1	NM_203298.1	0.0411559	NS	NS
2650270	C10orf72	NM_144984.1	0.0413899	NS	NS
1510431	C11orf48	NM_024099.2	0.0414182	NS	NS
1740136	CASP5	NM_004347.1	0.0414389	NS	NS
3610736	ZNF484	NM_031486.1	0.0414923	NS	NS
3870326	PHF14	NM_001007157.1	0.041514	NS	NS
4880088	AK2	NM_001625.2	0.0415255	NS	NS
2120324	SOD1	NM_000454.4	0.0417325	NS	NS
360066	VPREB3	NM_013378.1	0.0418003	NS	NS
5550100	FSCN1	NM_003088.2	0.0418849	NS	NS
6280091	SLC45A3	NM_033102.1	0.0419997	NS	NS
3170671	FBXL6	NM_012162.1	0.0420463	NS	NS
1070164	PTRH1	NM_001002913.1	0.0420699	NS	NS
4180201	HAND1	NM_004821.1	0.0420883	NS	NS
6400113	LAMP2	NM_002294.1	0.0420935	NS	NS
940397	IGF2R	NM_000876.1	0.0421041	NS	NS
3450463	TMEM53	NM_024587.2	0.0423694	NS	NS
4050440	C14orf8	NM_173846.3	0.0424308	NS	NS
4180474	JAM3	NM_032801.3	0.0425018	NS	NS
5490543	ABHD8	NM_024527.3	0.0426569	NS	NS
4060326	SENP2	NM_021627.2	0.0427711	NS	NS
1070114	POLE4	NM_019896.2	0.0427871	NS	NS
2710022	SLC37A1	NM_018964.3	0.042885	NS	NS
4610327	ZNF138	NM_006524.1	0.043	NS	NS
20762	LIMS1	NM_004987.3	0.0431173	NS	NS
7330484	SHE	NM_001010846.1	0.0432427	NS	NS
2190138	THRAP6	NM_080651.1	0.0432769	NS	NS
1820541	CXorf53	NM_024332.2	0.0434143	NS	NS
2970626	UBE1C	NM_198197.1	0.0435511	NS	NS
3370546	SPN	NM_001030288.1	0.0435918	NS	NS
4900100	FSD1CL	NM_207647.1	0.0436103	NS	NS
7560445	TMED2	NM_006815.2	0.043702	NS	NS
4480022	PREP	NM_002726.3	0.0437484	NS	NS
6130349	PHACTR4	NM_023923.2	0.0437895	NS	NS
5720008	C21orf59	NM_017835.1	0.0438237	NS	NS
1450575	C8orf38	NM_152416.1	0.0439633	NS	NS
3890086	K6HF	NM_004693.1	0.0440111	NS	NS
6650215	LYN	NM_002350.1	0.0440642	NS	NS
4220202	RAB30	NM_014488.3	0.0441739	NS	NS
4570114	C3orf23	NM_173826.1	0.0442003	NS	NS
4560630	BTF3L4	NM_152265.1	0.0442039	NS	NS
2100113	PRPF38A	NM_032864.2	0.0442172	NS	NS
2370274	IL16	NM_172217.1	0.044307	NS	NS
4010747	SPPL2B	NM_020172.1	0.0444542	NS	NS
1770092	DNASE1L3	NM_004944.2	0.0444836	NS	NS
2360138	HOXA10	NM_018951.2	0.0446232	NS	NS
6130593	GUCA1A	NM_000409.2	0.0446418	NS	NS
4390382	CD99L2	NM_134446.2	0.0448118	NS	NS
2350279	VPS41	NM_014396.2	0.0448416	NS	NS
7050091	TBCA	NM_004607.1	0.0448593	NS	NS
6280762	C1orf101	NM_173807.2	0.0449133	NS	NS
5550307	C11orf46	NM_152316.1	0.0449957	NS	NS
4890025	UNQ2541	NM_203347.1	0.045084	NS	NS
7050075	NT5C	NM_014595.1	0.0451463	NS	NS
3990189	PFN4	NM_199346.1	0.0453831	NS	NS
7100674	GNG5	NM_005274.1	0.0454305	NS	NS
3440333	ZNF608	NM_020747.1	0.0455021	NS	NS
5550195	CST3	NM_000099.2	0.0456419	NS	NS
3870397	AFTIPHILIN	NM_203437.2	0.0456422	NS	NS
2900296	KRTAP9-4	NM_033191.2	0.0456931	NS	NS
1940332	C1orf97	NM_032705.2	0.0459271	NS	NS
6110592	UPK1B	NM_006952.3	0.0459382	NS	NS
5690025	CCNB3	NM_033031.1	0.0459993	NS	NS
4280139	LSM2	NM_021177.3	0.0460117	NS	NS
4480152	GTF2IRD2B	NM_001003795.1	0.0461291	NS	NS
3450743	NRIP3	NM_020645.1	0.0465153	NS	NS
5090093	PTD008	NM_016145.1	0.0467212	NS	NS
6590296	HOM-TES-103	NM_080731.1	0.0467245	NS	NS
6660193	RPL4	NM_000968.2	0.0467948	NS	NS
5390739	FOLR1	NM_016724.1	0.0468057	NS	NS
10121	GADD45GIP1	NM_052850.2	0.0468306	NS	NS
4670315	LIMK2	NM_001031801.1	0.046959	NS	NS
4890398	HIGD2A	NM_138820.2	0.0470345	NS	NS
5050296	WDR7	NM_015285.2	0.0471042	NS	NS
4760446	ZCRB1	NM_033114.3	0.0471578	NS	NS
2760228	FBXL10	NM_001005366.1	0.0471683	NS	NS
6110132	RPP21	NM_024839.1	0.0472109	NS	NS
1500730	BCOR	NM_020926.2	0.0472954	NS	NS
2230546	MGC26885	NM_152339.2	0.0474795	NS	NS
4760292	EFS	NM_005864.2	0.0476256	NS	NS
830360	CRYBA4	NM_001886.1	0.0476582	NS	NS
650273	PIK3C3	NM_002647.2	0.0476586	NS	NS
3610482	SNAPC3	NM_003084.1	0.0476778	NS	NS
610082	GDI1	NM_001493.1	0.0478269	NS	NS
540136	MACF1	NM_012090.3	0.0478639	NS	NS
2350204	ZNF384	NM_133476.2	0.0479026	NS	NS
5490068	IQWD1	NM_018442.2	0.0479923	NS	NS
1450403	LYZL2	NM_183058.2	0.0480757	NS	NS
3190563	ZNF583	NM_152478.1	0.0481274	NS	NS
3800307	PMCHL1	NM_031887.2	0.0484199	NS	NS
1170438	MTHFS	NM_006441.1	0.0484296	NS	NS
4050408	AGPAT5	NM_018361.2	0.0484544	NS	NS
4480019	TNFRSF19	NM_148957.2	0.0485375	NS	NS
5090746	RUNX1	NM_001754.3	0.0485788	NS	NS
270039	FOSL2	NM_005253.3	0.0486473	NS	NS
1710692	CTNND1	NM_001331.1	0.0486629	NS	NS
7200274	CDKL4	NM_001009565.1	0.0488467	NS	NS
2350176	CRB2	NM_173689.4	0.0490408	NS	NS
6980544	NR5A2	NM_205860.1	0.0491401	NS	NS
5860523	MIB1	NM_020774.2	0.0491799	NS	NS
6200762	FLJ14154	NM_024845.1	0.0491979	NS	NS
1510097	TMEM17	NM_198276.1	0.0492966	NS	NS
4060615	TAS2R14	NM_023922.1	0.0493419	NS	NS
1990634	TIMM8B	NM_012459.1	0.0493502	NS	NS
4220110	HES1	NM_005524.2	0.0493959	NS	NS
1190239	TOR1AIP2	NM_145034.1	0.0495166	NS	NS
1070491	RAD51L1	NM_002877.4	0.0495717	NS	NS
4860133	CCDC34	NM_030771.1	0.0496129	NS	NS
3120521	BRP44	NM_015415.1	0.0496699	NS	NS
730594	INT4	NM_033547.3	0.049705	NS	NS
6620609	CD1D	NM_001766.2	0.0497062	NS	NS
4880730	CRHR1	NM_004382.2	0.0497612	NS	NS
380181	ANKRD20A3	NM_001012419.1	0.0498109	NS	NS
6900372	P2RX5	NM_175081.1	0.0499991	NS	NS
2570139	SFRS7	NM_001031684.1	NS	0.0021079	3.45e-05
5670128	COQ7	NM_016138.3	NS	0.0008577	7.13e-05
4760402	PCCA	NM_000282.2	NS	0.0003863	0.0001124
6960575	LOC56902	NM_020143.2	NS	0.0005641	0.0001132
2060471	HNRPF	NM_004966.2	NS	0.0004375	0.000158
1030131	HSPA5	NM_005347.2	NS	0.0036278	0.0002209
7100504	TTC4	NM_004623.2	NS	4.84e-05	0.0002608
3180491	SYNCRIP	NM_006372.3	NS	7.95e-05	0.0003317
6980725	LANCL2	NM_018697.3	NS	5.4e-05	0.0004889
1170554	CCT5	NM_012073.3	NS	0.0012124	0.0005173
6400452	SFPQ	NM_005066.1	NS	0.0003943	0.000572
5340646	CSTF2	NM_001325.2	NS	0.0020984	0.0005806
5870168	SMPD1	NM_000543.3	NS	0.002239	0.0006138
4480026	ZNF395	NM_018660.2	NS	5.1e-06	0.00071
7610309	BYSL	NM_004053.3	NS	0.0002272	0.0007819
5720681	TIPARP	NM_015508.2	NS	0.0011634	0.0008433
1230053	NQO1	NM_000903.2	NS	1.3e-06	0.0008898
4490161	HEXB	NM_000521.2	NS	0.0007593	0.000899
5490280	RNASEH1	NM_002936.3	NS	7.56e-05	0.0010178
1740471	PSMF1	NM_178578.1	NS	0.0007111	0.0010622
5570594	RIOK1	NM_031480.2	NS	4.8e-06	0.0011501
4640504	TIMM44	NM_006351.2	NS	7.39e-05	0.0011755
4540468	G3BP	NM_005754.2	NS	7.02e-05	0.0012069
3130156	FAM80A	NM_173642.1	NS	5.7e-06	0.0012355
1450703	SLC6A9	NM_006934.2	NS	7.28e-05	0.0013909
3140280	RCSD1	NM_052862.2	NS	0.0001167	0.0015901
6620307	EXOSC2	NM_014285.4	NS	0.0006136	0.0016434
1440487	PPAN	NM_020230.4	NS	0.0009899	0.0016647
3930673	CCL28	NM_019846.3	NS	7.1e-06	0.0016746
4610097	SDAD1	NM_018115.1	NS	5.12e-05	0.0018733
4280164	ORAOV1	NM_153451.2	NS	2.07e-05	0.0018825
2320010	IMPAD1	NM_017813.2	NS	4.52e-05	0.0018876
4200328	PUS1	NM_025215.4	NS	6.15e-05	0.0019276
6550091	SURF6	NM_006753.3	NS	0.0004174	0.0019477
5050025	TNFSF9	NM_003811.2	NS	0.0010332	0.001954
5260484	LARP2	NM_032239.2	NS	7.9e-06	0.0019603
10086	MFSD1	NM_022736.1	NS	4.28e-05	0.0019742
7210438	PFKFB4	NM_004567.2	NS	4.3e-06	0.0020078
4880341	RHBDD3	NM_012265.1	NS	0.0040054	0.0020949
5890397	TSEN2	NM_025265.2	NS	0.0004962	0.0022319
2900524	DPH2	NM_001384.3	NS	7.8e-05	0.0022551
6200446	SIAE	NM_170601.3	NS	0.0018611	0.002354
3830278	C8orf33	NM_023080.1	NS	0.0005834	0.0023656
150021	GNL2	NM_013285.1	NS	0.0001404	0.002435
1580750	CHUK	NM_001278.3	NS	0.0005264	0.0025414
6350452	APAF1	NM_181869.1	NS	5.11e-05	0.0026209
4260360	MXI1	NM_130439.3	NS	0.0008096	0.0026661
1400044	TMEM15	NM_014908.3	NS	0.00013	0.0028514
4570019	TPARL	NM_018475.2	NS	0.000328	0.0028989
3940301	EPM2AIP1	NM_014805.2	NS	2.92e-05	0.0030782
2810050	HIG2	NM_013332.1	NS	8.46e-05	0.0031195
1440114	GLMN	NM_053274.1	NS	0.0001964	0.0031278
3940543	HARS	NM_002109.3	NS	0.0003077	0.0031408
4060255	C3orf63	NM_015224.1	NS	0.0001923	0.0031449
3400747	TOMM40	NM_006114.1	NS	0.0001296	0.0031486
4920047	TMEM1	NM_001001723.1	NS	0.0040503	0.0031795
5390139	SERPINB8	NM_001031848.1	NS	0.0007522	0.0031881
840528	CCBL1	NM_004059.3	NS	8.79e-05	0.0033391
5890112	BTN3A1	NM_007048.3	NS	6.1e-06	0.003366
6270349	EXT2	NM_000401.2	NS	0.0001087	0.0033712
1010156	C14orf169	NM_024644.1	NS	0.000296	0.0033857
2570008	PKNOX1	NM_197976.1	NS	8.41e-05	0.0034565
60128	GDPD3	NM_001031718.1	NS	0.0028956	0.0034962
5910653	P4HA1	NM_000917.2	NS	4e-06	0.0036291
5860653	C14orf94	NM_017815.1	NS	0.0004177	0.0036745
2470097	EIF3S10	NM_003750.1	NS	0.0016052	0.0037461
2000669	METTL1	NM_005371.3	NS	0.0002105	0.0038043
4810110	EGR1	NM_001964.2	NS	4.81e-05	0.0038585
7160537	SUV420H2	NM_032701.2	NS	5.19e-05	0.0038811
3360390	KIAA0690	NM_015179.2	NS	0.0002378	0.00397
7570189	ACTR1B	NM_005735.2	NS	0.000244	0.0039822
1030082	TMEM70	NM_017866.3	NS	0.0024008	0.0040557
3400328	ADA	NM_000022.2	NS	0.0012314	0.0041157
5960427	IQGAP3	NM_178229.3	NS	3.01e-05	0.0041285
110093	TEX261	NM_144582.2	NS	0.0006625	0.0043131
6510463	MFSD2	NM_032793.2	NS	0.0001209	0.0044572
6560767	TOR1A	NM_000113.2	NS	0.0016287	0.0044675
4610162	PPP1R8	NM_014110.3	NS	0.0027096	0.0044684
5220215	YEATS2	NM_018023.3	NS	1.24e-05	0.0044816
3120301	L3MBTL2	NM_031488.4	NS	0.0006352	0.0045552
7550343	FJX1	NM_014344.2	NS	3.3e-05	0.0045933
1580253	C12orf26	NM_032230.1	NS	0.0005569	0.0046051
1050086	PEO1	NM_021830.3	NS	4.15e-05	0.0046124
1410408	TMEM16F	NM_001025356.1	NS	0.0002551	0.0046324
4480221	SLC39A14	NM_015359.1	NS	9.85e-05	0.0048118
7050020	CYB561	NM_001017916.1	NS	0.000394	0.0048642
2360253	ATE1	NM_007041.2	NS	0.0003039	0.0048872
1260072	ACAD11	NM_032169.3	NS	0.0003445	0.0050369
6250064	RSU1	NM_152724.2	NS	0.0007904	0.0050751
1440377	FBXO34	NM_017943.2	NS	7.74e-05	0.0051013
2490615	FLJ45244	NM_207443.1	NS	0.0002418	0.0051987
360064	PEX16	NM_057174.1	NS	0.0004354	0.0053207
2360021	GNB1L	NM_053004.1	NS	0.0005758	0.0054171
4590678	PHF21A	NM_016621.2	NS	1.72e-05	0.0054475
1990070	HNRPAB	NM_031266.2	NS	9.21e-05	0.0054589
7400719	NUP98	NM_139131.2	NS	0.000184	0.0056661
160446	BTN3A3	NM_006994.3	NS	1.67e-05	0.0057919
160240	DDX39	NM_005804.2	NS	9.68e-05	0.0058249
3840554	TIMM17A	NM_006335.1	NS	0.0001707	0.0060437
830133	INSIG2	NM_016133.2	NS	4.68e-05	0.0062149
5420286	GRPEL1	NM_025196.2	NS	0.0027164	0.0069633
510725	ZNF259	NM_003904.3	NS	0.002368	0.0070433
5720273	GPR19	NM_006143.1	NS	0.0002216	0.0072597
4540703	DDB2	NM_000107.1	NS	0.0004691	0.0073551
5090315	DDX56	NM_019082.2	NS	7.05e-05	0.0073688
2850711	EIF2S1	NM_004094.4	NS	0.0005298	0.0073775
6770189	SV2A	NM_014849.2	NS	0.0018202	0.0074471
6940082	ARHGEF7	NM_003899.2	NS	0.0001152	0.0074881
4390092	KLHDC5	NM_020782.1	NS	0.0005143	0.0074941
5820255	TMEM20	NM_153226.1	NS	0.0010575	0.0074947
6220377	SFRS10	NM_004593.1	NS	6e-05	0.0075366
830347	SLC37A4	NM_001467.3	NS	7.2e-06	0.0075418
7050296	BNIP3	NM_004052.2	NS	5e-07	0.0075604
5550491	DOLPP1	NM_020438.3	NS	0.000157	0.0075685
730767	FLJ11506	NM_024666.2	NS	0.0004281	0.007596
6350446	BNIP3L	NM_004331.2	NS	0.000173	0.0077065
6220465	MCRS1	NM_006337.3	NS	1.61e-05	0.0077779
1500494	NOP5/NOP58	NM_015934.3	NS	0.0023887	0.0078211
2970646	SLC7A11	NM_014331.2	NS	0.000176	0.0078844
7160398	INHBE	NM_031479.3	NS	4.6e-06	0.0078912
650709	SLC2A6	NM_017585.2	NS	0.0017454	0.0080346
1770161	C14orf106	NM_018353.3	NS	0.0005059	0.0081104
6060379	C1orf164	NM_018150.2	NS	0.0010643	0.0081372
240333	PDK3	NM_005391.1	NS	0.0001213	0.0081946
7150736	POLR3B	NM_018082.3	NS	4.2e-06	0.0082185
2650468	EGLN1	NM_022051.1	NS	7.7e-06	0.0082713
2650131	PUS7	NM_019042.3	NS	5.93e-05	0.008292
6900253	CLK3	NM_003992.1	NS	0.0006922	0.008347
4040672	CD59	NM_203329.1	NS	5.39e-05	0.0084228
1570717	FARSLA	NM_004461.1	NS	0.0019365	0.0084245
6330221	GNL3L	NM_019067.3	NS	0.0026183	0.0084321
870477	MAP3K13	NM_004721.3	NS	8.49e-05	0.0085634
7560138	SLC16A3	NM_004207.1	NS	3.5e-06	0.0086156
3130500	ARMC6	NM_033415.2	NS	5.4e-05	0.0086302
3440367	SNIP1	NM_024700.2	NS	0.0012738	0.0086801
6400279	ATP6V0D1	NM_004691.3	NS	0.0002822	0.0087241
5570181	SP140	NM_007237.3	NS	0.0001089	0.0087299
3870735	MECR	NM_016011.2	NS	0.0004045	0.0087533
5360424	COMMD2	NM_016094.2	NS	0.0017195	0.0088502
4480139	FSBP	NM_006550.1	NS	2.61e-05	0.0089403
7380576	SMARCA3	NM_003071.2	NS	0.0021734	0.0089545
3830709	NCOA5	NM_020967.2	NS	0.0001668	0.0089555
7650681	MANBA	NM_005908.2	NS	0.0012057	0.0090657
1400048	ZNF291	NM_020843.1	NS	5.16e-05	0.0091864
3170743	SFRS2	NM_003016.2	NS	6.69e-05	0.0092422
3400279	FGF11	NM_004112.2	NS	2e-06	0.0095008
1190369	SRPRB	NM_021203.2	NS	4.8e-06	0.0095045
4290154	NOL6	NM_022917.4	NS	0.0001257	0.0095159
6130546	PFKP	NM_002627.3	NS	0.000387	0.0095242
5960215	KHDRBS3	NM_006558.1	NS	0.0018191	0.0095699
2070487	NINJ1	NM_004148.2	NS	0.0036577	0.009655
2100608	ZFYVE19	NM_032850.3	NS	0.0025471	0.0097113
870221	PGM1	NM_002633.2	NS	0.0033365	0.009717
3290379	DUS3L	NM_020175.1	NS	1.68e-05	0.009821
4490678	C4orf14	NM_032313.2	NS	0.0004084	0.0098344
6330242	GJB2	NM_004004.3	NS	0.0019607	0.0098656
1030544	STIM1	NM_003156.2	NS	0.0001314	0.0099267
4050201	GPATC4	NM_182679.1	NS	0.0007611	0.0100229
5670181	SUPT4H1	NM_003168.1	NS	8.69e-05	0.0100474
670196	CBX7	NM_175709.2	NS	0.00298	0.0100632
5090739	KLHL3	NM_017415.1	NS	5.32e-05	0.0101842
5720020	CIT	NM_007174.1	NS	0.0001354	0.010216
2320414	FLJ20272	NM_017735.3	NS	0.0001498	0.0102629
3170136	C9orf156	NM_016481.2	NS	0.0034298	0.0103303
4900133	GFM1	NM_024996.5	NS	0.0002822	0.0103602
3400372	FBXO21	NM_015002.2	NS	0.0011793	0.01047
6270397	CTNS	NM_004937.1	NS	3e-06	0.0104889
6860603	C17orf44	NM_173621.1	NS	0.0020275	0.010534
2810451	FAM8A1	NM_016255.1	NS	0.0001667	0.0105838
1090022	CBFA2T3	NM_005187.4	NS	0.0010739	0.0106159
6980148	DKFZp434K1815	NM_152892.1	NS	7.81e-05	0.0106184
7150730	PHF13	NM_153812.1	NS	0.0003793	0.0108582
6520075	ZNF544	NM_014480.1	NS	0.0006639	0.0108885
1110435	ENO2	NM_001975.2	NS	2.07e-05	0.0108912
940278	ILK	NM_004517.2	NS	0.000538	0.0112193
870047	RNU3IP2	NM_004704.3	NS	0.0002472	0.0113318
2940092	MINA	NM_032778.3	NS	6.22e-05	0.0113397
5340722	ZNF480	NM_144684.1	NS	0.00423	0.011704
540309	NIP7	NM_016101.3	NS	0.0005168	0.011719
4010020	SLC15A4	NM_145648.1	NS	0.0042831	0.0117702
1030577	ATG4A	NM_052936.2	NS	9.42e-05	0.011777
1850433	POLR3H	NM_138338.2	NS	0.0001963	0.0119696
1090332	CIRH1A	NM_032830.1	NS	0.0009444	0.0119708
3290722	CGI-115	NM_016052.2	NS	6.11e-05	0.0119875
6200386	CIAPIN1	NM_020313.1	NS	0.0002919	0.0121476
5720424	DKFZp761I2123	NM_031449.3	NS	0.001214	0.012161
380537	ERAL1	NM_005702.2	NS	0.0015069	0.0121677
5220487	DDX55	NM_020936.1	NS	0.0004098	0.0124088
6370465	MTA3	NM_020744.2	NS	0.0010534	0.0125238
2750494	CD3EAP	NM_012099.1	NS	0.0011268	0.0126357
1300743	TSC22D3	NM_004089.3	NS	0.0003637	0.0126384
4180079	RNASEL	NM_021133.2	NS	0.0026402	0.0128322
4560220	E2F4	NM_001950.3	NS	2.36e-05	0.0128338
5910427	PHB	NM_002634.2	NS	0.0006614	0.0129238
4220592	ILKAP	NM_030768.2	NS	0.0004502	0.0129446
7000475	DDX54	NM_024072.3	NS	0.0007603	0.0129839
110546	PITPNA	NM_006224.2	NS	0.0017277	0.0130047
6350427	AGPAT7	NM_153613.1	NS	0.0004044	0.0133472
830576	RPP40	NM_006638.2	NS	0.0014308	0.0133634
2970739	SLC7A1	NM_003045.3	NS	3.08e-05	0.0137163
870437	NARG1	NM_057175.3	NS	0.0003175	0.0138682
6450487	PTPN2	NM_002828.2	NS	0.0003449	0.0139804
6130674	TXNIP	NM_006472.1	NS	0.0002558	0.0139848
6760382	POU2AF1	NM_006235.1	NS	0.0005813	0.0139891
1090296	GRWD1	NM_031485.2	NS	4.01e-05	0.0140734
4560184	LSG1	NM_018385.1	NS	6.91e-05	0.0141957
5900554	DHTKD1	NM_018706.4	NS	2.02e-05	0.0143098
4250379	FOS	NM_005252.2	NS	0.0022856	0.0143519
6760373	PPARBP	NM_004774.2	NS	0.0022038	0.014446
6280750	RRS1	NM_015169.3	NS	0.0001695	0.0144568
5490687	DARS	NM_001349.2	NS	2.02e-05	0.0145067
50196	HSPA14	NM_016299.1	NS	0.0007725	0.0145591
3780475	EIF2B4	NM_015636.2	NS	0.0013045	0.0145993
7050376	MRPS25	NM_022497.3	NS	6e-07	0.0148455
7610528	C6orf192	NM_052831.2	NS	0.0011869	0.0148579
4060110	ALS2CR13	NM_173511.2	NS	9.3e-06	0.0148834
2810382	ABCF2	NM_007189.1	NS	0.0011092	0.0149756
1770523	ADCK1	NM_020421.2	NS	0.0033103	0.0150159
4590301	LMBRD1	NM_018368.2	NS	0.0020724	0.0150585
150541	RBPSUH	NM_005349.2	NS	6.11e-05	0.0154693
6620427	PEA15	NM_003768.2	NS	5.72e-05	0.0154812
7210598	POLR3F	NM_006466.2	NS	0.0027996	0.0155547
5420386	RAD51L1	NM_133510.2	NS	6.41e-05	0.0156132
6040184	HSPBAP1	NM_024610.3	NS	0.0003656	0.0156615
650070	C17orf40	NM_018428.2	NS	0.0016312	0.0156772
3840575	WDR4	NM_033661.3	NS	0.0035315	0.015892
3890142	NOC4L	NM_024078.1	NS	0.0002866	0.0160693
5050673	TMEM45A	NM_018004.1	NS	1.2e-05	0.0162873
4920092	SLC2A3	NM_006931.1	NS	7.4e-06	0.0162925
240037	PCMTD1	NM_052937.1	NS	0.0012047	0.0163581
2370593	ZC3HC1	NM_016478.3	NS	5.1e-06	0.0165065
3140369	SSBP2	NM_012446.2	NS	8.68e-05	0.0165164
6620170	GSDML	NM_018530.1	NS	9.52e-05	0.0165523
2850674	PGBD1	NM_032507.2	NS	0.0034991	0.0166189
5890446	PREB	NM_013388.4	NS	0.0017558	0.0166562
7380364	ASCC1	NM_015947.2	NS	0.0041351	0.0167029
6900068	WDR74	NM_018093.1	NS	0.0015181	0.0167283
3130711	XPO5	NM_020750.1	NS	6.17e-05	0.0168738
4390647	CG018	NM_052818.1	NS	0.0025149	0.016887
3870113	ZNF706	NM_016096.2	NS	0.0007663	0.0169077
4590687	FLJ20920	NM_025149.3	NS	0.0016682	0.0171964
6380609	SLC25A26	NM_173471.1	NS	0.0033798	0.0172565
6330148	PRPF38A	NM_032284.2	NS	0.0004322	0.0173024
380386	TRIM6	NM_001003818.1	NS	2.4e-06	0.0174275
6840327	UBTF	NM_014233.1	NS	0.0003161	0.0174601
3190427	MRPS10	NM_018141.2	NS	0.003306	0.0177302
3450747	2'-PDE	NM_177966.4	NS	0.0003301	0.0177393
1430154	ZNF404	NM_001033719.1	NS	3.54e-05	0.0180428
5080349	DIAPH3	NM_030932.2	NS	0.0011352	0.018138
3890685	TRIM35	NM_171982.2	NS	0.0038261	0.0181824
4810730	KIAA1840	NM_025137.2	NS	0.0001894	0.0181912
10133	BID	NM_001196.2	NS	0.0002889	0.0181992
5820328	MED4	NM_014166.2	NS	9.83e-05	0.018452
2810341	C1orf69	NM_001010867.1	NS	0.0002948	0.0186403
730592	RFC5	NM_007370.3	NS	0.0019149	0.0186737
4880491	MLLT7	NM_005938.1	NS	4.79e-05	0.0186853
5890040	PPME1	NM_016147.1	NS	0.0015599	0.0186861
110152	DDX48	NM_014740.2	NS	1.7e-06	0.0187076
5050372	FLI1	NM_002017.2	NS	0.0010825	0.0187525
450754	ALDOA	NM_184041.1	NS	9.26e-05	0.0188327
4280056	C12orf49	NM_024738.1	NS	6.9e-06	0.0188441
1690273	ADD3	NM_016824.3	NS	0.0013859	0.018933
2470324	KIAA0586	NM_014749.2	NS	1.71e-05	0.0189885
2230064	IFRD2	NM_006764.3	NS	0.0022101	0.0190279
2140102	TUSC2	NM_007275.1	NS	0.000336	0.0190808
5090356	WDR46	NM_005452.4	NS	0.0013147	0.0191126
840739	C1orf52	NM_198077.1	NS	0.0026661	0.0192217
4210195	ZNF207	NM_003457.2	NS	0.0001029	0.0192506
5310754	KIAA0859	NM_015935.4	NS	0.0002615	0.0194857
6270427	BTN3A3	NM_006994.3	NS	0.0014721	0.0196259
5390026	NHLRC2	NM_198514.2	NS	8.3e-06	0.0197517
2490273	RDH13	NM_138412.2	NS	0.0006586	0.0198211
1690386	NT5DC3	NM_016575.1	NS	0.0004366	0.0200986
4210112	SPATA7	NM_018418.1	NS	0.0001363	0.020167
3940048	VCP	NM_007126.2	NS	0.000634	0.0202718
3180041	TOR1AIP1	NM_015602.2	NS	0.0018056	0.0204741
3190437	IFNAR1	NM_000629.2	NS	0.0009416	0.0205074
7050458	QPRT	NM_014298.3	NS	0.0004167	0.0206014
5570037	FLJ10178	NM_018015.3	NS	0.00036	0.0206474
2190672	NIPSNAP1	NM_003634.1	NS	0.0001947	0.020661
7040014	KIAA0256	NM_014701.2	NS	5.53e-05	0.0206922
5890246	RXRA	NM_002957.3	NS	0.0007961	0.0206936
60491	LMAN2	NM_006816.1	NS	0.0026759	0.0206951
4490435	CHRAC1	NM_017444.3	NS	0.0002524	0.0207622
4570196	C22orf19	NM_001002878.1	NS	0.0016941	0.0208919
1050189	IXL	NM_017592.1	NS	0.0004854	0.0209744
3990181	POLR1C	NM_203290.1	NS	0.0001418	0.0209783
2940541	ICAM1	NM_000201.1	NS	0.0019656	0.0211736
6130441	ARHGAP19	NM_032900.4	NS	0.0022541	0.0212053
4120301	CAPN12	NM_144691.3	NS	0.0021185	0.0213377
3390767	KIAA0863	NM_014913.2	NS	0.0010543	0.0213522
7610292	LETM1	NM_012318.1	NS	0.0032605	0.0214732
4220019	FLJ20718	NM_017939.1	NS	0.0031498	0.0215657
5960717	STAT2	NM_005419.2	NS	0.0005559	0.02173
830070	PAM	NM_138821.1	NS	0.0007475	0.0218398
3780685	UTP14C	NM_021645.4	NS	0.0025989	0.0219179
1230730	C5orf5	NM_016603.1	NS	0.0015101	0.022122
5490100	SCO1	NM_004589.1	NS	0.0002091	0.0222638
1230706	M6PRBP1	NM_005817.3	NS	0.0006888	0.0223108
7200524	WDR21A	NM_181340.1	NS	0.0002975	0.0224126
1450717	ORC5L	NM_002553.2	NS	0.0007485	0.0224307
7550497	SUCLG2	NM_003848.1	NS	0.0001515	0.0225215
6480035	PPGB	NM_000308.1	NS	0.0027268	0.0226384
4180082	EWSR1	NM_013986.1	NS	0.0004222	0.0226668
870259	COX4NB	NM_006067.3	NS	4.22e-05	0.0228129
4920577	BTN3A2	NM_007047.3	NS	0.0006008	0.0230418
3520739	CPSF4	NM_006693.1	NS	0.0011272	0.0231509
870370	XPO4	NM_022459.3	NS	0.0017919	0.0232215
5290411	NVL	NM_002533.2	NS	0.0004192	0.0232556
6560482	CIRBP	NM_001280.1	NS	0.0012882	0.0233585
5050537	PSMC1	NM_002802.2	NS	5.53e-05	0.0234286
5560131	ANKZF1	NM_018089.1	NS	1.6e-06	0.023456
3290324	ACP5	NM_001611.2	NS	0.0003093	0.0235806
3450692	TRAF1	NM_005658.3	NS	0.0001695	0.0236533
3850687	NARF	NM_031968.1	NS	7.58e-05	0.0237807
2630598	RPIA	NM_144563.1	NS	0.0024223	0.0237994
6220025	PIGN	NM_012327.3	NS	0.0015717	0.0238196
1190193	DDIT4	NM_019058.2	NS	0.0003217	0.0238823
7570458	ABI2	NM_005759.3	NS	0.0020333	0.0238918
270243	DNAJB11	NM_016306.4	NS	9.47e-05	0.0239275
290347	GTPBP4	NM_012341.2	NS	0.0004851	0.023962
3420315	MAT2A	NM_005911.4	NS	0.0008236	0.024186
7330367	OAZ2	NM_002537.1	NS	4.52e-05	0.0243163
3780209	PDLIM1	NM_020992.2	NS	0.0012983	0.0245941
6100743	ZFP90	NM_133458.1	NS	0.0001019	0.0246039
4050292	DERL2	NM_016041.2	NS	0.0014951	0.0247424
6900746	SRCRB4D	NM_080744.1	NS	0.000327	0.0250252
4050450	GUSBL1	NM_001033523.1	NS	0.0022659	0.0250299
2030161	CD37	NM_001774.1	NS	0.0025064	0.025096
4480300	C3orf29	NM_022485.2	NS	0.0001679	0.0252192
6980195	LRRC47	NM_020710.1	NS	0.0009284	0.025228
5820068	NCKIPSD	NM_184231.1	NS	7e-07	0.0252798
460273	UBE2I	NM_003345.3	NS	0.0039618	0.0254647
3310253	ASNS	NM_133436.1	NS	9.17e-05	0.026018
2320241	LYCAT	NM_001002257.1	NS	0.0027254	0.02605
5260673	WSB1	NM_134264.2	NS	0.0002052	0.0261014
3800333	C17orf25	NM_016080.2	NS	0.0019509	0.0261896
5130372	TXNL4A	NM_006701.2	NS	0.0015033	0.0261939
6840470	UTP15	NM_032175.2	NS	0.0003908	0.0266797
5050541	PTGER4	NM_000958.2	NS	6.8e-06	0.0267811
5340064	ZNF696	NM_030895.1	NS	3.25e-05	0.0267917
4890360	BLNK	NM_013314.2	NS	0.0003579	0.0268773
5720092	GATM	NM_001482.1	NS	0.0007122	0.0269311
2030593	EVI2B	NM_006495.2	NS	0.00219	0.0269788
3940035	FLJ40722	NM_173678.1	NS	0.0007148	0.0270776
2060347	EVL	NM_016337.2	NS	1.62e-05	0.0271685
4920273	DDX18	NM_006773.3	NS	0.0026607	0.0271997
4050347	ADRM1	NM_007002.2	NS	0.0010898	0.0272705
3610598	SLC43A2	NM_152346.1	NS	0.0027978	0.0275134
4220253	FLJ11000	NM_018295.1	NS	0.0019017	0.0275537
4120048	DDX19A	NM_018332.3	NS	0.0003747	0.0275824
5560523	PLOD1	NM_000302.2	NS	0.0010004	0.0276181
10050	C20orf19	NM_018474.2	NS	0.0001103	0.0276555
3130474	HSPC117	NM_014306.2	NS	0.0040213	0.027907
2630626	GPR172A	NM_024531.3	NS	7.7e-06	0.0279787
3310471	C3orf9	NM_020231.3	NS	0.0003011	0.0279922
6330180	MAX	NM_145113.1	NS	0.002629	0.0280909
5900356	RHOT1	NM_018307.3	NS	0.0012299	0.0281094
4480762	COL4A4	NM_000092.3	NS	0.0041604	0.028202
3400731	CENTB1	NM_014716.2	NS	0.0010602	0.0283652
6450576	TMEM107	NM_032354.2	NS	0.0001398	0.0284964
2120477	ETV6	NM_001987.3	NS	0.002201	0.0285233
1410201	MDM1	NM_020128.1	NS	0.0012179	0.0286682
6250458	C21orf42	NM_058184.1	NS	0.0004897	0.0286878
5820356	EIF2C3	NM_177422.1	NS	5.13e-05	0.0287435
110121	RBM28	NM_018077.1	NS	0.0002623	0.0289872
4880195	NSUN2	NM_017755.4	NS	0.0010481	0.0291299
6760040	ACTR5	NM_024855.2	NS	8.32e-05	0.0292597
510634	HSPC111	NM_016391.2	NS	0.003281	0.029278
1240646	MSTO1	NM_018116.2	NS	0.0007495	0.0293981
60328	LOC339123	NM_001005920.2	NS	0.0039616	0.0295852
6200017	GOT1	NM_002079.1	NS	0.0001282	0.0297036
4250678	TLR6	NM_006068.2	NS	0.0009031	0.0297566
870338	EXTL2	NM_001439.2	NS	0.0005506	0.0298331
5690327	PYCR1	NM_153824.1	NS	0.0026292	0.0298923
3520008	SLC3A2	NM_001012661.1	NS	0.0002016	0.0304424
6200647	PARVB	NM_013327.3	NS	6.45e-05	0.030795
6290181	Bles03	NM_031450.2	NS	0.0005772	0.0307989
5490086	ZBTB25	NM_006977.2	NS	3.94e-05	0.0309331
3290475	TMEM77	NM_178454.2	NS	0.0025783	0.0309379
5220300	BMP2K	NM_017593.3	NS	0.0004316	0.0309944
4590367	ST8SIA4	NM_175052.1	NS	9.13e-05	0.0311116
6510600	MGC16169	NM_033115.2	NS	0.0003909	0.0311573
1010743	WDR45	NM_001029896.1	NS	0.0007253	0.0312855
4730402	RFC3	NM_181558.1	NS	0.0006959	0.031396
4860647	PRR11	NM_018304.1	NS	0.0004441	0.0323204
1850523	SLC31A2	NM_001860.1	NS	0.0025977	0.032934
3060487	LOC255374	NM_203397.1	NS	0.0034281	0.033201
5360068	FLJ20232	NM_019008.4	NS	0.0003829	0.0334047
6660544	PJA2	NM_014819.2	NS	0.0037364	0.0334293
1820730	RPUSD1	NM_058192.2	NS	0.0004068	0.033448
3060408	ZNF485	NM_145312.2	NS	8.71e-05	0.0334972
6650411	SNX19	NM_014758.1	NS	0.0006239	0.0336101
5270563	ERO1L	NM_014584.1	NS	0.0005747	0.0336294
4920280	GPR55	NM_005683.2	NS	1.97e-05	0.0336621
7320022	NR4A2	NM_006186.2	NS	0.0004594	0.0336728
1780392	DKC1	NM_001363.2	NS	2e-05	0.0336886
2480092	MCCC1	NM_020166.2	NS	0.0022948	0.0337419
2570255	TRIM38	NM_006355.2	NS	5.1e-06	0.0339148
7570543	ANKRA2	NM_023039.2	NS	6.29e-05	0.0340971
6510673	LOC55565	NM_017530.1	NS	0.0009342	0.0342514
990181	ALAD	NM_001003945.1	NS	5.53e-05	0.0343088
4120100	AK3L1	NM_001005353.1	NS	1.59e-05	0.0343189
2630224	C3orf9	NM_152305.1	NS	3.4e-05	0.034444
7050739	JTV1	NM_006303.2	NS	0.0006075	0.034511
7000224	DDX28	NM_018380.2	NS	0.004184	0.0345567
6270725	HAVCR2	NM_032782.3	NS	0.0007375	0.0348738
940551	PSAT1	NM_021154.3	NS	2.74e-05	0.0349801
2850292	RAD54B	NM_012415.2	NS	0.0014973	0.0350671
3140022	C20orf4	NM_015511.2	NS	3.52e-05	0.0352459
4180315	FGFR1OP2	NM_015633.1	NS	5.87e-05	0.0352723
2510661	FUBP1	NM_003902.3	NS	8.37e-05	0.0353027
3800239	PSEN2	NM_012486.1	NS	1.9e-06	0.0357856
870072	PRMT5	NM_006109.2	NS	0.0004403	0.035794
2680193	TUBGCP5	NM_052903.2	NS	0.0001737	0.0358596
2070437	PSME3	NM_005789.2	NS	0.0012023	0.0359678
4860341	E2F6	NM_001952.3	NS	0.0001026	0.0360494
1710259	HERC5	NM_016323.1	NS	0.0024374	0.0361433
4670286	C14orf172	NM_152307.1	NS	0.0001694	0.03629
2480634	LOC57146	NM_020422.3	NS	0.0006488	0.0363148
6350039	FKSG24	NM_032683.1	NS	0.0016965	0.0364616
1430538	PLCG2	NM_002661.1	NS	0.0027985	0.0366976
1940543	EXOC6	NM_001013848.1	NS	0.0016149	0.0371374
5890288	PMM2	NM_000303.1	NS	0.0004919	0.0371884
4900053	SIAHBP1	NM_014281.3	NS	2.12e-05	0.0372673
3840523	B3GNT6	NM_006876.1	NS	0.0010119	0.0373433
1850255	SYNGR2	NM_004710.3	NS	0.0002399	0.0373854
6380563	YPEL3	NM_031477.3	NS	0.0014274	0.0375231
1170379	ZNF35	NM_003420.2	NS	0.0007321	0.0378456
5340273	MGC33584	NM_173680.2	NS	0.0001584	0.0378524
2600037	ARHGAP15	NM_018460.2	NS	0.0022628	0.0380327
3400767	KISS1R	NM_032551.3	NS	1.07e-05	0.038184
2120598	MYBBP1A	NM_014520.1	NS	0.0001651	0.0382634
4920138	PYCRL	NM_023078.1	NS	0.0040708	0.0384428
1340240	ZXDA	NM_007156.3	NS	0.0025618	0.0384667
20707	IFNAR2	NM_207584.1	NS	0.0037795	0.0384908
4040747	SMAP1	NM_021940.2	NS	0.0002806	0.0385153
5720086	C6orf153	NM_033112.2	NS	0.0021396	0.0386643
6420008	C14orf147	NM_138288.2	NS	2.97e-05	0.0387506
4590719	C17orf32	NM_152464.1	NS	0.00371	0.0389254
4260392	ATM	NM_000051.3	NS	0.0002896	0.039294
6110148	ABCF2	NM_005692.3	NS	0.000284	0.0393604
5310537	PNRC1	NM_006813.1	NS	0.0037816	0.0395016
5560273	LILRB1	NM_006669.2	NS	0.0001171	0.0395342
1570414	PRKCB1	NM_002738.5	NS	0.0006472	0.0396954
3170575	HYAL2	NM_003773.2	NS	0.0003838	0.0401367
3780494	ALDH6A1	NM_005589.2	NS	0.0015145	0.0401544
4230373	ZNF207	NM_003457.2	NS	0.0014622	0.0403723
7200255	IFI44L	NM_006820.1	NS	0.0028159	0.0403919
6020458	FLJ38984	NM_152374.1	NS	0.0018037	0.0405901
5810113	PSMC3	NM_002804.3	NS	0.0033202	0.040591
2710392	NOL1	NM_006170.2	NS	0.0001333	0.0407109
3460397	FLOT1	NM_005803.2	NS	0.0036467	0.0407351
1030110	RFC2	NM_002914.3	NS	0.0004524	0.0407714
2650072	MPI	NM_002435.1	NS	0.0019091	0.0408179
1170497	PTPNS1	NM_080792.1	NS	0.0002382	0.0411057
5890239	JRK	NM_003724.1	NS	0.000345	0.0411084
160397	MBNL1	NM_207293.1	NS	0.0002416	0.0411114
4560576	HSA9761	NM_014473.2	NS	0.0020499	0.0416847
2370343	CDC25C	NM_001790.2	NS	9.6e-06	0.0419482
60451	KIAA1815	NM_024896.2	NS	1.57e-05	0.0420885
5260564	DENND1A	NM_024820.2	NS	0.0001788	0.0424685
6290458	ZNF200	NM_198088.1	NS	0.0002075	0.0432167
2100296	PPM1M	NM_144641.1	NS	0.001684	0.0438111
110576	PPFIA1	NM_003626.2	NS	0.0024253	0.0438877
5260524	PINX1	NM_017884.3	NS	0.0031756	0.0438926
6270736	SETDB2	NM_031915.1	NS	0.0002673	0.0439863
1740445	CYCS	NM_018947.4	NS	0.0002476	0.0440557
4810528	ARMCX2	NM_177949.1	NS	0.0036633	0.0441464
290131	FLJ20718	NM_182922.1	NS	0.0010461	0.0441664
7550452	POLR1C	NM_004875.2	NS	0.0001047	0.0449429
7380112	TPI1	NM_000365.4	NS	0.0001168	0.0450913
1690167	C10orf61	NM_001013840.1	NS	0.0034536	0.0455399
2600747	SLC7A5	NM_003486.5	NS	0.0008491	0.0455644
2340068	RPL7L1	NM_198486.2	NS	0.0010089	0.0457103
990039	NOL9	NM_024654.3	NS	0.0022887	0.0457274
6960593	ANAPC13	NM_015391.1	NS	0.0009856	0.0461992
3940446	EVI2A	NM_014210.2	NS	0.0004172	0.0465581
1850541	DHPS	NM_001930.2	NS	0.0016998	0.0465801
6650280	SGOL1	NM_001012413.1	NS	7.67e-05	0.0468248
6270053	EFCAB3	NM_173503.1	NS	0.0032384	0.0469143
2940184	DENND1A	NM_024820.2	NS	3.07e-05	0.0473137
4050209	POFUT1	NM_015352.1	NS	0.0021233	0.0474816
5690553	NDRG1	NM_006096.2	NS	0.0026194	0.0475368
2850605	IGBP1	NM_001551.2	NS	0.0009221	0.047649
2650484	ICOSLG	NM_015259.4	NS	0.0001633	0.0478644
3610424	TOR3A	NM_022371.2	NS	0.0003143	0.0480418
1820187	SPIN1	NM_032038.1	NS	0.0008114	0.0481128
2850450	MANEAL	NM_001031740.1	NS	0.0002291	0.0481975
6280059	PRCC	NM_199416.1	NS	0.001456	0.0483974
4540500	PAPLN	NM_173462.2	NS	0.0003223	0.0483995
6560228	PAIP2	NM_001033112.1	NS	0.0038241	0.0485743
1400035	INOC1	NM_017553.1	NS	0.0015236	0.0487665
450037	LY9	NM_002348.2	NS	0.0037758	0.0489597
4760615	ADI1	NM_018269.1	NS	0.0002203	0.0490006
5260347	POLDIP2	NM_015584.2	NS	0.0008704	0.0492553
2350603	C17orf81	NM_203413.1	NS	0.0021436	0.0495594
4260154	POLE3	NM_017443.3	NS	3.78e-05	0.0497408
4150164	GPT2	NM_133443.1	NS	0.0004905	0.0497649
4560047	CP110	NM_014711.3	NS	0.0004996	0.049775
3180224	HADHSC	NM_005327.1	NS	6e-07	NS
10338	CRELD1	NM_001031717.1	NS	7e-07	NS
5080066	ALDOC	NM_005165.2	NS	1e-06	NS
5310192	EGLN3	NM_022073.2	NS	1.1e-06	NS
6580307	DUSP11	NM_003584.1	NS	1.7e-06	NS
7050360	NCF2	NM_000433.2	NS	2e-06	NS
6420278	SEMA6A	NM_020796.2	NS	2.2e-06	NS
2710743	PLCXD1	NM_018390.1	NS	2.8e-06	NS
3520379	BCMO1	NM_017429.2	NS	3.2e-06	NS
7050451	GCLM	NM_002061.2	NS	3.5e-06	NS
1850129	TXNDC9	NM_005783.3	NS	4.6e-06	NS
5900468	RHBDD2	NM_020684.2	NS	4.7e-06	NS
20670	HPCAL1	NM_002149.2	NS	5.3e-06	NS
5360307	WNT10A	NM_025216.2	NS	5.4e-06	NS
7510709	L3MBTL3	NM_001007102.1	NS	5.6e-06	NS
3610717	BCKDHA	NM_000709.2	NS	5.7e-06	NS
770639	RPL37	NM_000997.3	NS	5.9e-06	NS
5490113	HIBADH	NM_152740.2	NS	6e-06	NS
6040639	AIM2	NM_004833.1	NS	6.6e-06	NS
6200674	RP11-311P8.3	NM_145052.1	NS	6.6e-06	NS
1010341	YARS2	NM_015936.1	NS	7e-06	NS
4290341	SNRPD1	NM_006938.2	NS	8e-06	NS
1940414	RSAFD1	NM_018264.2	NS	8.5e-06	NS
6370019	FUT11	NM_173540.1	NS	9.4e-06	NS
940730	ODF2L	NM_001007022.1	NS	9.5e-06	NS
1820630	CTPS2	NM_175859.1	NS	1.04e-05	NS
2230025	GBGT1	NM_021996.3	NS	1.06e-05	NS
110408	LOC134147	NM_138809.2	NS	1.08e-05	NS
2970220	CYP20A1	NM_177538.1	NS	1.3e-05	NS
3420184	LYAR	NM_017816.1	NS	1.33e-05	NS
5220270	ANKRD37	NM_181726.1	NS	1.34e-05	NS
4570088	RNF19	NM_015435.3	NS	1.38e-05	NS
6760255	CYP1B1	NM_000104.2	NS	1.4e-05	NS
3610326	CLEC2D	NM_001004419.1	NS	1.42e-05	NS
6550397	FLJ38451	NM_175872.3	NS	1.43e-05	NS
7200187	FAM113B	NM_138371.1	NS	1.47e-05	NS
290379	C6orf111	NM_032870.1	NS	1.52e-05	NS
6290482	SDCCAG8	NM_006642.1	NS	1.62e-05	NS
540746	ASTN2	NM_014010.3	NS	1.64e-05	NS
6270707	SLC24A1	NM_004727.1	NS	1.64e-05	NS
2750189	ZNF25	NM_145011.2	NS	1.66e-05	NS
580241	CD53	NM_000560.2	NS	1.73e-05	NS
1470603	VPS26B	NM_052875.2	NS	1.74e-05	NS
1030692	MRPL49	NM_004927.2	NS	1.78e-05	NS
1820288	TFB2M	NM_022366.1	NS	1.85e-05	NS
2690368	SH3KBP1	NM_031892.1	NS	1.9e-05	NS
2970634	MACF1	NM_012090.3	NS	1.9e-05	NS
1190441	LOC201895	NM_174921.1	NS	1.92e-05	NS
6980754	C1orf66	NM_015997.2	NS	1.94e-05	NS
1740392	HIBCH	NM_014362.2	NS	2.02e-05	NS
670445	HSA277841	NM_018553.1	NS	2.06e-05	NS
2230296	SET	NM_003011.1	NS	2.1e-05	NS
4880368	TLE6	NM_024760.1	NS	2.18e-05	NS
70551	KEAP1	NM_012289.3	NS	2.21e-05	NS
1260500	SIRT5	NM_012241.2	NS	2.23e-05	NS
5560113	LCMT2	NM_014793.3	NS	2.23e-05	NS
5570673	VNN2	NM_004665.2	NS	2.28e-05	NS
6660292	PSMC2	NM_002803.2	NS	2.34e-05	NS
6180332	EYA3	NM_172098.1	NS	2.35e-05	NS
6400280	B3GALNT2	NM_152490.1	NS	2.38e-05	NS
7000521	FLJ20298	NM_017752.2	NS	2.38e-05	NS
3170255	AK3L2	NM_001002921.1	NS	2.43e-05	NS
6110440	PRKCE	NM_005400.2	NS	2.61e-05	NS
6960576	C1orf19	NM_052965.1	NS	2.63e-05	NS
4920221	GSTM4	NM_000850.3	NS	2.74e-05	NS
5860707	CACNB4	NM_001005747.1	NS	2.78e-05	NS
5900519	SPATA5L1	NM_024063.1	NS	2.85e-05	NS
5420221	RAN	NM_006325.2	NS	2.9e-05	NS
990241	ABCB7	NM_004299.3	NS	2.94e-05	NS
1990411	CRAMP1L	NM_020825.2	NS	2.98e-05	NS
7210703	RAC2	NM_002872.3	NS	2.98e-05	NS
4780593	RIOK1	NM_031480.2	NS	3.06e-05	NS
1740437	RWDD2	NM_033411.2	NS	3.07e-05	NS
4120035	HMGCL	NM_000191.2	NS	3.18e-05	NS
4880053	TNIP2	NM_024309.2	NS	3.21e-05	NS
380280	C14orf130	NM_175748.1	NS	3.27e-05	NS
1570553	DHRS8	NM_016245.2	NS	3.27e-05	NS
5090148	MGC13024	NM_152288.1	NS	3.29e-05	NS
4220132	BUB3	NM_004725.2	NS	3.43e-05	NS
6280474	DDX21	NM_004728.2	NS	3.45e-05	NS
4760768	HK2	NM_000189.4	NS	3.47e-05	NS
4260379	STMN3	NM_015894.2	NS	3.54e-05	NS
5490408	ZMPSTE24	NM_005857.2	NS	3.54e-05	NS
4540301	DKFZP586D0919	NM_206914.1	NS	3.63e-05	NS
3930368	GTPBP6	NM_012227.1	NS	3.72e-05	NS
70070	PIGW	NM_178517.3	NS	4.08e-05	NS
1240349	RNF36	NM_080745.2	NS	4.16e-05	NS
7050372	TXNRD1	NM_003330.2	NS	4.24e-05	NS
6250577	FLJ38482	NM_152681.1	NS	4.39e-05	NS
3870634	XYLT2	NM_022167.1	NS	4.41e-05	NS
3180474	PPP2R1B	NM_181699.1	NS	4.43e-05	NS
130092	PGAM4	NM_001029891.1	NS	4.44e-05	NS
2260746	BCCIP	NM_078469.1	NS	4.49e-05	NS
6130010	FLJ20558	NM_017880.1	NS	4.53e-05	NS
4150609	NAPB	NM_022080.1	NS	4.61e-05	NS
50504	RELB	NM_006509.2	NS	4.83e-05	NS
730519	MINA	NM_153182.1	NS	4.88e-05	NS
4640026	LRRC28	NM_144598.2	NS	4.88e-05	NS
3420725	REPS1	NM_031922.2	NS	5.03e-05	NS
2480372	EIF3S1	NM_003758.1	NS	5.18e-05	NS
7050477	PKIA	NM_006823.2	NS	5.19e-05	NS
4560040	C16orf44	NM_024731.2	NS	5.3e-05	NS
3190100	ADD3	NM_016824.3	NS	5.38e-05	NS
4070132	APOBEC3F	NM_001006666.1	NS	5.38e-05	NS
6100706	MIS12	NM_024039.1	NS	5.38e-05	NS
4640725	TBC1D22A	NM_014346.1	NS	5.42e-05	NS
3310441	BMP2K	NM_017593.3	NS	5.6e-05	NS
4230437	KIAA0090	NM_015047.1	NS	5.61e-05	NS
6130040	ZC3HAV1	NM_020119.3	NS	5.68e-05	NS
3520035	MGC23280	NM_144683.2	NS	5.76e-05	NS
4480364	SYPL1	NM_182715.1	NS	5.92e-05	NS
7380291	DIDO1	NM_080796.2	NS	5.92e-05	NS
1510669	PCGF2	NM_007144.2	NS	5.99e-05	NS
2750242	OGFOD1	NM_018233.2	NS	6e-05	NS
670132	RNF144	NM_014746.2	NS	6.06e-05	NS
3130364	C9orf42	NM_138333.3	NS	6.19e-05	NS
4780762	PHF16	NM_014735.2	NS	6.37e-05	NS
3060438	CA2	NM_000067.1	NS	6.73e-05	NS
1070368	PEX11A	NM_003847.1	NS	6.94e-05	NS
2370025	RP13-15M17.2	NM_001010866.1	NS	6.94e-05	NS
3710228	PLOD2	NM_182943.2	NS	6.95e-05	NS
4120039	TTC13	NM_024525.2	NS	7.02e-05	NS
6040408	CECR5	NM_017829.5	NS	7.04e-05	NS
510301	GPD1L	NM_015141.2	NS	7.11e-05	NS
1500180	MCTP1	NM_001002796.1	NS	7.16e-05	NS
2690093	C20orf121	NM_024331.2	NS	7.2e-05	NS
2900504	HLA-DOB	NM_002120.2	NS	7.34e-05	NS
1050121	CLEC12A	NM_201625.1	NS	7.53e-05	NS
6180132	LETMD1	NM_001024668.1	NS	7.58e-05	NS
4480523	SRXN1	NM_080725.1	NS	7.62e-05	NS
3830328	PPP1R15B	NM_032833.2	NS	7.63e-05	NS
2490364	TMEM97	NM_014573.1	NS	7.89e-05	NS
4070463	ATG4C	NM_032852.2	NS	8.03e-05	NS
3310278	SERGEF	NM_012139.2	NS	8.18e-05	NS
1780427	KLF12	NM_016285.2	NS	8.24e-05	NS
1940750	DPAGT1	NM_001382.2	NS	8.41e-05	NS
450327	OAS2	NM_001032731.1	NS	8.44e-05	NS
6370341	DSCR1	NM_203417.1	NS	8.52e-05	NS
5080711	MGC52000	NM_198943.1	NS	8.53e-05	NS
3440139	SNX26	NM_052948.2	NS	8.58e-05	NS
1580433	HYPE	NM_007076.2	NS	8.7e-05	NS
1500202	UBLCP1	NM_145049.1	NS	8.77e-05	NS
6400221	MAP3K7IP1	NM_153497.2	NS	8.77e-05	NS
4920189	LTV1	NM_032860.3	NS	8.83e-05	NS
270092	SMYD3	NM_022743.1	NS	9.07e-05	NS
770239	DHDDS	NM_024887.2	NS	9.08e-05	NS
4120270	YOD1	NM_018566.3	NS	9.11e-05	NS
460445	AMT	NM_000481.2	NS	9.23e-05	NS
5890241	HNRPA0	NM_006805.3	NS	9.25e-05	NS
50292	C1orf124	NM_032018.4	NS	9.45e-05	NS
5960184	EDNRB	NM_003991.1	NS	9.48e-05	NS
4040315	UTP14A	NM_006649.2	NS	9.64e-05	NS
10215	CD86	NM_175862.2	NS	9.73e-05	NS
3940458	PYHIN1	NM_198929.2	NS	9.88e-05	NS
6560088	HLA-DOA	NM_002119.3	NS	9.9e-05	NS
5390056	BCKDK	NM_005881.1	NS	0.0001005	NS
5860020	CAMKK2	NM_172215.1	NS	0.0001006	NS
990202	FLJ10560	NM_018138.1	NS	0.0001017	NS
620220	SLC16A6	NM_004694.2	NS	0.0001022	NS
2100333	CD96	NM_198196.1	NS	0.0001024	NS
3520561	TRNT1	NM_182916.1	NS	0.0001046	NS
380068	RNF34	NM_025126.2	NS	0.0001049	NS
5390064	HCCS	NM_005333.2	NS	0.0001052	NS
2350377	PRIC285	NM_033405.2	NS	0.0001058	NS
20181	SBDS	NM_016038.2	NS	0.0001066	NS
4480377	WDR4	NM_018669.4	NS	0.0001068	NS
20408	FLJ45909	NM_198445.1	NS	0.0001087	NS
6370326	GNA15	NM_002068.1	NS	0.00011	NS
7100605	TOE1	NM_025077.2	NS	0.0001108	NS
7330114	C17orf38	NM_001010855.1	NS	0.0001119	NS
5050095	ACSS2	NM_139274.1	NS	0.0001129	NS
6510041	AP3S1	NM_001284.2	NS	0.0001133	NS
2570379	PTPRC	NM_080922.1	NS	0.0001138	NS
3940731	OAS1	NM_001032409.1	NS	0.0001138	NS
10070	EMILIN2	NM_032048.2	NS	0.0001147	NS
6770619	RNPS1	NM_006711.2	NS	0.0001153	NS
270603	AMACR	NM_014324.4	NS	0.0001159	NS
2680326	PIGM	NM_145167.1	NS	0.0001159	NS
2000634	LRRFIP2	NM_017724.1	NS	0.0001162	NS
2470341	SNX22	NM_024798.2	NS	0.0001164	NS
4390706	RNMT	NM_003799.1	NS	0.000117	NS
1300670	SCHIP1	NM_014575.1	NS	0.0001187	NS
5490301	MGLL	NM_007283.5	NS	0.0001194	NS
630239	NOLC1	NM_004741.1	NS	0.00012	NS
6760286	UBR2	NM_015255.1	NS	0.0001209	NS
430338	ACTA2	NM_001613.1	NS	0.0001217	NS
6760326	SPARC	NM_003118.2	NS	0.0001217	NS
650390	WDR12	NM_018256.2	NS	0.0001224	NS
6900204	ZFP36	NM_003407.1	NS	0.0001224	NS
2260435	PHYH	NM_006214.2	NS	0.0001231	NS
4210427	SLAMF6	NM_052931.3	NS	0.0001231	NS
3800746	FAM100A	NM_145253.1	NS	0.0001239	NS
5820612	GAS2	NM_177553.1	NS	0.0001246	NS
6020164	PSMD7	NM_002811.3	NS	0.0001252	NS
3290341	ZGPAT	NM_032527.2	NS	0.0001253	NS
7050678	MAPKAPK5	NM_139078.1	NS	0.0001262	NS
3830424	IL17D	NM_138284.1	NS	0.0001272	NS
6650040	COG4	NM_015386.1	NS	0.0001293	NS
5310184	FGD3	NM_033086.1	NS	0.0001298	NS
7400634	SAP30BP	NM_013260.5	NS	0.0001304	NS
3290296	ANKDD1A	NM_182703.2	NS	0.0001306	NS
5550424	CDC2L6	NM_015076.3	NS	0.0001306	NS
460326	E4F1	NM_004424.3	NS	0.000131	NS
540241	TNFSF12	NM_003809.2	NS	0.0001311	NS
6370209	MYLIP	NM_013262.3	NS	0.000132	NS
3710487	CUTC	NM_015960.1	NS	0.0001355	NS
3180133	SEPX1	NM_016332.2	NS	0.0001358	NS
4480324	SLC5A6	NM_021095.1	NS	0.000136	NS
6620100	SCD	NM_005063.4	NS	0.000137	NS
7330037	SETD6	NM_024860.1	NS	0.0001378	NS
3830184	TP53I13	NM_138349.2	NS	0.0001391	NS
5360441	BIVM	NM_017693.2	NS	0.0001393	NS
650019	PGD	NM_002631.2	NS	0.0001403	NS
6350553	MSC	NM_005098.2	NS	0.0001404	NS
380736	C4orf9	NM_003703.1	NS	0.0001424	NS
360341	C9orf111	NM_152286.2	NS	0.0001433	NS
2640193	PGBD2	NM_170725.2	NS	0.0001443	NS
630600	TMEM50B	NM_006134.4	NS	0.0001449	NS
1170095	NFYB	NM_006166.3	NS	0.0001451	NS
3310026	PPIF	NM_005729.3	NS	0.0001454	NS
7100220	TTC5	NM_138376.1	NS	0.0001495	NS
4480326	PEX11B	NM_003846.1	NS	0.0001496	NS
1300768	AKR1A1	NM_006066.2	NS	0.0001511	NS
3710131	CMIP	NM_030629.1	NS	0.0001524	NS
1260669	NPHP3	NM_153240.3	NS	0.0001526	NS
3400196	DHX34	NM_194428.1	NS	0.0001529	NS
6510707	C1orf171	NM_138467.1	NS	0.000153	NS
5290307	KMO	NM_003679.2	NS	0.0001536	NS
60162	BCL2L1	NM_138578.1	NS	0.0001547	NS
6200280	ETF1	NM_004730.1	NS	0.000156	NS
2650167	FLJ10986	NM_018291.2	NS	0.0001563	NS
3360246	TMEM51	NM_018022.1	NS	0.0001593	NS
1410142	ABHD14B	NM_032750.1	NS	0.0001599	NS
5340367	VPS4A	NM_013245.2	NS	0.0001607	NS
3520296	MTRR	NM_002454.1	NS	0.0001615	NS
7200356	MXI1	NM_001008541.1	NS	0.0001676	NS
3440411	HSPA1B	NM_005346.3	NS	0.0001681	NS
1340681	PSIP1	NM_021144.2	NS	0.0001682	NS
2510731	NETO2	NM_018092.3	NS	0.0001684	NS
7550021	CD300A	NM_007261.2	NS	0.0001701	NS
2750484	C1orf128	NM_020362.2	NS	0.0001702	NS
1940519	DGAT2	NM_032564.2	NS	0.0001716	NS
3290019	ZBTB9	NM_152735.3	NS	0.0001726	NS
7400653	GCLC	NM_001498.2	NS	0.000173	NS
6980037	MS4A1	NM_152866.2	NS	0.0001737	NS
2070441	PAK1IP1	NM_017906.2	NS	0.0001755	NS
3450075	CEP135	NM_025009.3	NS	0.0001762	NS
3180372	PRPF4B	NM_176800.1	NS	0.0001766	NS
5550053	OXTR	NM_000916.3	NS	0.0001766	NS
5260639	COQ5	NM_032314.2	NS	0.0001789	NS
610762	PRPF4	NM_004697.3	NS	0.0001806	NS
1230400	CATSPER2	NM_172097.1	NS	0.0001807	NS
6290025	POLR2C	NM_032940.1	NS	0.0001808	NS
1770646	POGK	NM_017542.3	NS	0.000184	NS
5090703	TBL2	NM_032988.1	NS	0.0001858	NS
4040634	MTR	NM_000254.1	NS	0.0001864	NS
2760563	EIF2B1	NM_001414.2	NS	0.0001873	NS
1050064	C9orf127	NM_016446.2	NS	0.0001922	NS
4880451	C14orf93	NM_021944.1	NS	0.0001949	NS
7610273	FLJ14668	NM_032822.1	NS	0.000195	NS
4070138	GNL3	NM_014366.4	NS	0.0001959	NS
6060364	JOSD3	NM_024116.1	NS	0.0001963	NS
70471	RBM13	NM_032509.2	NS	0.0001975	NS
7100296	C6orf204	NM_206921.1	NS	0.0001975	NS
1110300	HPRT1	NM_000194.1	NS	0.0001984	NS
1690709	NUDT18	NM_024815.2	NS	0.0001987	NS
5900180	SIPA1	NM_153253.28	NS	0.0001988	NS
5420215	SAMD9L	NM_152703.2	NS	0.0001989	NS
5810487	LOC340061	NM_198282.1	NS	0.0002001	NS
6060220	CD72	NM_001782.1	NS	0.000201	NS
2340291	CHI3L2	NM_001025199.1	NS	0.0002017	NS
4390367	CLN6	NM_017882.1	NS	0.0002033	NS
6520228	SF4	NM_021164.2	NS	0.0002053	NS
4200315	NFE2L1	NM_003204.1	NS	0.0002078	NS
3780326	GBP2	NM_004120.3	NS	0.0002083	NS
5870731	MRPS16	NM_016065.3	NS	0.000211	NS
6510619	ATP6V1E2	NM_080653.3	NS	0.0002119	NS
2370494	GABPB2	NM_181427.2	NS	0.0002127	NS
5560050	C9orf6	NM_017832.2	NS	0.0002131	NS
6180142	TMEM44	NM_138399.3	NS	0.0002141	NS
4480088	COPS3	NM_003653.2	NS	0.0002156	NS
1440202	PB1	NM_181042.1	NS	0.0002158	NS
1710477	IDH2	NM_002168.2	NS	0.0002169	NS
3850301	LOC123688	NM_001013619.1	NS	0.0002177	NS
4050437	LILRA2	NM_006866.1	NS	0.0002211	NS
3460204	LOC54103	NM_017439.1	NS	0.0002215	NS
6650477	TAF1A	NM_005681.2	NS	0.0002238	NS
4570377	ABCG1	NM_004915.3	NS	0.0002246	NS
620445	VGLL4	NM_014667.1	NS	0.0002283	NS
7100136	SLC36A1	NM_078483.2	NS	0.0002302	NS
50528	FLJ40629	NM_152515.2	NS	0.0002321	NS
2190369	PRPF3	NM_004698.1	NS	0.0002353	NS
670735	MBNL3	NM_133486.1	NS	0.0002359	NS
1260685	LOC132321	NM_173487.1	NS	0.0002362	NS
7210286	MYB	NM_005375.2	NS	0.0002379	NS
4230020	RBM15B	NM_013286.3	NS	0.00024	NS
1510736	TXNDC12	NM_015913.2	NS	0.0002402	NS
2320753	MYH10	NM_005964.1	NS	0.0002403	NS
5900653	TIMM22	NM_013337.2	NS	0.0002409	NS
4540424	EPHX2	NM_001979.4	NS	0.0002422	NS
4590221	GTSE1	NM_016426.4	NS	0.0002422	NS
1440433	BXDC2	NM_018321.3	NS	0.0002428	NS
6400189	TMEM50A	NM_014313.2	NS	0.0002453	NS
4070601	TMEM5	NM_014254.1	NS	0.000247	NS
6520082	MOSPD1	NM_019556.1	NS	0.0002483	NS
1740133	RBBP5	NM_005057.2	NS	0.0002493	NS
5690500	RGS2	NM_002923.1	NS	0.0002504	NS
610465	KIF1B	NM_015074.2	NS	0.0002506	NS
830725	SOX4	NM_003107.2	NS	0.0002509	NS
1070187	DHX33	NM_020162.2	NS	0.0002559	NS
780373	FDXR	NM_024417.1	NS	0.000256	NS
3830370	TMEM88	NM_203411.1	NS	0.0002573	NS
1410600	IDS	NM_006123.1	NS	0.0002583	NS
5860341	ENTPD7	NM_020354.2	NS	0.000261	NS
6580397	CAT	NM_001752.2	NS	0.000263	NS
5570523	RASSF2	NM_170773.1	NS	0.0002635	NS
4250551	NEUROG2	NM_024019.2	NS	0.0002669	NS
10204	ATG16L2	NM_033388.1	NS	0.0002701	NS
1010750	POLR3E	NM_018119.2	NS	0.0002701	NS
2100743	SIRT5	NM_012241.2	NS	0.0002702	NS
4860021	FLJ40142	NM_207435.1	NS	0.0002703	NS
3840064	NAALADL1	NM_005468.2	NS	0.0002718	NS
1260100	MFGE8	NM_005928.1	NS	0.0002722	NS
2900753	C7orf26	NM_024067.2	NS	0.0002741	NS
6020523	KLHDC3	NM_057161.2	NS	0.0002755	NS
2350358	BCL2L1	NM_138578.1	NS	0.0002772	NS
830341	C18orf10	NM_015476.2	NS	0.0002782	NS
1030059	HLXB9	NM_005515.2	NS	0.0002782	NS
3870204	ACTR8	NM_022899.3	NS	0.0002783	NS
1410307	SLC27A3	NM_024330.1	NS	0.0002807	NS
7200431	RUNDC2A	NM_032167.1	NS	0.000281	NS
7330377	KPNA2	NM_002266.2	NS	0.0002822	NS
940068	TUBG2	NM_016437.1	NS	0.0002827	NS
3440093	RCL1	NM_005772.2	NS	0.0002852	NS
780086	PECI	NM_006117.2	NS	0.0002853	NS
3870754	FBXO28	NM_015176.1	NS	0.0002854	NS
2450450	STX16	NM_003763.3	NS	0.0002875	NS
150040	GMDS	NM_001500.2	NS	0.0002915	NS
3610390	JARID1B	NM_006618.3	NS	0.0002939	NS
7550088	DNAJC15	NM_013238.2	NS	0.0002956	NS
3180376	ACP6	NM_016361.2	NS	0.0002959	NS
5310274	MR1	NM_001531.1	NS	0.0002975	NS
780634	OBFC1	NM_024928.3	NS	0.000299	NS
4760450	PARP3	NM_001003931.1	NS	0.0002991	NS
4260402	RAD51L1	NM_133509.2	NS	0.0003008	NS
6040039	SFXN3	NM_030971.3	NS	0.0003017	NS
1440050	HBLD2	NM_030940.3	NS	0.0003018	NS
5290563	NDUFC2	NM_004549.3	NS	0.0003026	NS
1190066	KIAA1797	NM_017794.2	NS	0.0003048	NS
1010333	LOC51149	NM_001017987.2	NS	0.0003065	NS
4850184	STK11	NM_000455.4	NS	0.0003066	NS
1030189	EPB41L2	NM_001431.1	NS	0.000307	NS
2760398	NMT2	NM_004808.1	NS	0.0003073	NS
650279	ALKBH	NM_006020.1	NS	0.0003085	NS
4920687	CXXC4	NM_025212.1	NS	0.0003091	NS
1090482	DKFZP564J102	NM_015398.1	NS	0.0003094	NS
1570132	AUH	NM_001698.1	NS	0.0003115	NS
870021	LOC113444	NM_138428.2	NS	0.0003128	NS
6420086	DNAJA1	NM_001539.2	NS	0.0003133	NS
5550114	S100PBP	NM_001017406.1	NS	0.0003166	NS
6860201	MAP2K5	NM_002757.2	NS	0.0003196	NS
240440	SLC25A36	NM_018155.1	NS	0.0003216	NS
1230026	PRMT6	NM_018137.1	NS	0.0003239	NS
5900477	MGC15875	NM_032921.1	NS	0.000324	NS
130192	ACSM3	NM_005622.3	NS	0.0003256	NS
2570482	NARS	NM_004539.2	NS	0.0003257	NS
4860048	PHACS	NM_032592.1	NS	0.0003304	NS
6840121	STIP1	NM_006819.1	NS	0.0003324	NS
610341	FUT4	NM_002033.2	NS	0.0003342	NS
2690358	STOML1	NM_004809.3	NS	0.0003344	NS
4290465	MGC24665	NM_152308.1	NS	0.0003381	NS
3180682	FAM100B	NM_182565.2	NS	0.0003421	NS
3440156	ARPC1A	NM_006409.2	NS	0.0003438	NS
4830403	SLC26A6	NM_134426.1	NS	0.0003444	NS
2680161	CCT6B	NM_006584.2	NS	0.0003447	NS
5340403	FLJ31413	NM_152557.3	NS	0.0003457	NS
5050402	SUPT3H	NM_003599.1	NS	0.0003471	NS
450703	MGC15407	NM_080667.3	NS	0.0003492	NS
7000674	ATP2A2	NM_170665.2	NS	0.0003496	NS
2190382	RC74	NM_018250.1	NS	0.0003503	NS
5890717	SUSD3	NM_145006.2	NS	0.0003513	NS
6280543	JMJD4	NM_023007.1	NS	0.0003515	NS
5390239	FLJ13984	NM_024770.1	NS	0.0003532	NS
6770053	WDR57	NM_004814.1	NS	0.0003533	NS
6520605	MGC17330	NM_052880.3	NS	0.0003556	NS
6560091	RIPK1	NM_003804.3	NS	0.0003559	NS
6560255	C1orf181	NM_017953.2	NS	0.0003573	NS
3130056	TIMM23	NM_006327.2	NS	0.0003582	NS
510603	RRN3	NM_018427.2	NS	0.0003592	NS
7150008	EPHB1	NM_004441.3	NS	0.0003622	NS
4780743	EWSR1	NM_005243.1	NS	0.0003663	NS
20136	MRPL15	NM_014175.2	NS	0.0003667	NS
510528	VEGF	NM_001025366.1	NS	0.0003682	NS
1850468	FLJ10922	NM_018273.2	NS	0.0003692	NS
380349	SERPINE2	NM_006216.2	NS	0.00037	NS
2650390	PLCG1	NM_002660.2	NS	0.0003717	NS
6660437	ACAA2	NM_006111.1	NS	0.0003718	NS
6290209	AKAP1	NM_003488.2	NS	0.0003737	NS
1240053	PPIL1	NM_016059.3	NS	0.0003791	NS
6620014	RBM4	NM_002896.1	NS	0.0003799	NS
2000482	C21orf7	NM_020152.2	NS	0.0003803	NS
6620025	NGLY1	NM_018297.2	NS	0.0003814	NS
5260240	C10orf22	NM_032804.5	NS	0.0003847	NS
3610112	RIT1	NM_006912.3	NS	0.0003858	NS
380315	TXNDC14	NM_015959.1	NS	0.0003871	NS
6380112	MAP3K14	NM_003954.1	NS	0.0003906	NS
2340338	TAX1BP1	NM_006024.4	NS	0.0003921	NS
1430156	XTP3TPA	NM_024096.1	NS	0.0003932	NS
6520634	CLPTM1	NM_001294.1	NS	0.000394	NS
1450301	NEK6	NM_014397.3	NS	0.0003951	NS
10424	AP1B1	NM_001127.2	NS	0.0003954	NS
1170128	C3orf23	NM_001029839.1	NS	0.0003968	NS
6130725	C5orf13	NM_004772.1	NS	0.0003983	NS
2140221	PRO1853	NM_144736.3	NS	0.0003986	NS
3290136	DNAJC11	NM_018198.1	NS	0.000402	NS
4250228	MRPL35	NM_145644.1	NS	0.0004028	NS
670470	LRP5L	NM_182492.1	NS	0.0004031	NS
1260463	MCM6	NM_005915.4	NS	0.0004031	NS
6380538	ANGPTL6	NM_031917.2	NS	0.0004055	NS
4150341	UBE2J2	NM_194457.1	NS	0.0004057	NS
630309	JMJD1A	NM_018433.3	NS	0.000406	NS
5890338	C8orf58	NM_001013842.1	NS	0.0004077	NS
2340553	KIAA0133	NM_014777.1	NS	0.0004079	NS
3370471	EIF2AK4	NM_001013703.2	NS	0.0004086	NS
4260070	CDKN2D	NM_001800.3	NS	0.0004117	NS
7400291	PHF22	NM_020395.2	NS	0.0004134	NS
5340129	NUP35	NM_138285.3	NS	0.0004158	NS
1240564	TRAPPC2	NM_001011658.1	NS	0.0004159	NS
5050370	C9orf88	NM_022833.2	NS	0.0004177	NS
3310451	H1FX	NM_006026.2	NS	0.0004179	NS
6200458	NPNT	NM_001033047.1	NS	0.000424	NS
630450	IFIT2	NM_001547.3	NS	0.0004257	NS
4610546	EIF1AX	NM_001412.3	NS	0.0004268	NS
1300100	SLC25A37	NM_016612.1	NS	0.0004275	NS
380504	GHITM	NM_014394.1	NS	0.0004326	NS
6020703	LOC283932	NM_175901.3	NS	0.0004327	NS
130553	SCAP1	NM_003726.2	NS	0.0004366	NS
2570286	KBTBD8	NM_032505.1	NS	0.000437	NS
6220242	PGAM1	NM_002629.2	NS	0.0004459	NS
5670437	TSR1	NM_018128.4	NS	0.00045	NS
2070195	KLHL15	NM_030624.1	NS	0.000451	NS
7560162	CA5B	NM_007220.2	NS	0.0004513	NS
1740139	RPP14	NM_007042.1	NS	0.0004523	NS
3830021	TMEM1	NM_001001723.1	NS	0.0004555	NS
3930546	C6orf32	NM_015864.2	NS	0.0004662	NS
6590736	SRC	NM_005417.3	NS	0.0004662	NS
4860452	TSPAN9	NM_006675.3	NS	0.0004694	NS
5890477	FANCL	NM_018062.2	NS	0.0004694	NS
4640528	TRAF3IP3	NM_025228.1	NS	0.0004707	NS
50156	LAMP1	NM_005561.2	NS	0.0004734	NS
450544	DUSP3	NM_004090.2	NS	0.0004736	NS
3990364	CEBPG	NM_001806.2	NS	0.000474	NS
1050315	OBFC2A	NM_022837.1	NS	0.0004771	NS
5890022	MPHOSPH10	NM_005791.1	NS	0.0004842	NS
1010424	C5	NM_001735.2	NS	0.0004895	NS
1030070	GSTM4	NM_147148.1	NS	0.0004896	NS
4890431	LRCH4	NM_002319.2	NS	0.0004903	NS
6060754	PTK2	NM_153831.2	NS	0.0004904	NS
4560474	C6orf72	NM_138785.1	NS	0.0004914	NS
6350273	LMBR1L	NM_018113.1	NS	0.000493	NS
5560204	GABBR1	NM_021905.1	NS	0.0004949	NS
4220669	PRCP	NM_199418.1	NS	0.0004953	NS
3940338	E2F1	NM_005225.1	NS	0.0004956	NS
430609	TPST2	NM_001008566.1	NS	0.0004964	NS
6590753	ZNF425	NM_001001661.1	NS	0.0004974	NS
6040358	ATF5	NM_012068.2	NS	0.0005022	NS
1190202	TNFRSF9	NM_001561.4	NS	0.0005048	NS
1470176	TUBB2B	NM_178012.3	NS	0.0005058	NS
5130017	STK3	NM_006281.1	NS	0.0005059	NS
6270451	FGFR1	NM_023110.1	NS	0.0005088	NS
5910386	FAM13A1	NM_014883.2	NS	0.0005098	NS
5670301	37681	NM_178450.2	NS	0.0005107	NS
1570364	SLC35B1	NM_005827.1	NS	0.0005108	NS
840687	NAT6	NM_012191.2	NS	0.0005109	NS
770397	SHQ1	NM_018130.2	NS	0.0005118	NS
4900129	GALK2	NM_002044.2	NS	0.0005125	NS
6480593	KIAA0020	NM_014878.3	NS	0.0005125	NS
730040	P2RX5	NM_175081.1	NS	0.0005137	NS
1770193	PSMD3	NM_002809.2	NS	0.0005137	NS
3780689	NT5C3	NM_016489.11	NS	0.000515	NS
7160390	GAPDH	NM_002046.2	NS	0.0005168	NS
4070367	MAPK13	NM_002754.3	NS	0.0005173	NS
4810736	PECR	NM_018441.2	NS	0.0005185	NS
6560349	PI4KII	NM_018425.2	NS	0.0005228	NS
5080187	SPRYD3	NM_032840.1	NS	0.000525	NS
3180347	GART	NM_175085.1	NS	0.0005293	NS
2690097	KIAA1826	NM_032424.1	NS	0.0005309	NS
6350768	C14orf126	NM_080664.1	NS	0.0005332	NS
1260047	TRIM5	NM_033092.1	NS	0.0005364	NS
4280750	TSPAN4	NM_001025235.1	NS	0.0005399	NS
5900671	C1orf24	NM_052966.1	NS	0.0005418	NS
5700403	WDR54	NM_032118.2	NS	0.0005422	NS
2030450	EML2	NM_012155.1	NS	0.0005473	NS
2360386	ALDH7A1	NM_001182.2	NS	0.0005489	NS
6350241	ZNF358	NM_018083.3	NS	0.0005496	NS
7380612	RBM3	NM_001017430.1	NS	0.0005498	NS
1090707	RNF121	NM_018320.3	NS	0.0005523	NS
5270056	FBXO11	NM_018693.2	NS	0.0005568	NS
3610671	ALG1	NM_019109.3	NS	0.0005589	NS
5260204	TBC1D10C	NM_198517.2	NS	0.0005589	NS
3990243	RQCD1	NM_005444.1	NS	0.0005592	NS
4890193	NAPRT1	NM_145201.3	NS	0.0005602	NS
430553	RBPSUH	NM_203284.1	NS	0.0005605	NS
1690189	HSPA8	NM_153201.1	NS	0.0005633	NS
3840138	CNKSR3	NM_173515.2	NS	0.0005659	NS
4780037	PLD3	NM_001031696.1	NS	0.0005661	NS
4060204	SNX11	NM_152244.1	NS	0.0005688	NS
290762	TMEM9	NM_016456.2	NS	0.0005719	NS
7400497	TRIP11	NM_004239.1	NS	0.0005723	NS
3460224	SLC1A5	NM_005628.1	NS	0.0005743	NS
940368	TCHP	NM_032300.2	NS	0.0005744	NS
6020768	LCP2	NM_005565.3	NS	0.0005765	NS
5310131	RNASET2	NM_003730.3	NS	0.0005815	NS
6200768	TICAM2	NM_021649.3	NS	0.0005827	NS
3990091	ZNF34	NM_030580.2	NS	0.0005834	NS
6100044	SEC23IP	NM_007190.2	NS	0.0005905	NS
4490129	SQRDL	NM_021199.2	NS	0.0005916	NS
5810477	BRWD3	NM_153252.2	NS	0.0005916	NS
4540010	C20orf103	NM_012261.2	NS	0.0005925	NS
5270619	FLJ21103	NM_024556.1	NS	0.0005926	NS
7400341	PSMD1	NM_002807.2	NS	0.0005929	NS
2510639	UBE2Z	NM_023079.2	NS	0.0005944	NS
1010538	KIAA0182	NM_014615.1	NS	0.0005986	NS
6620070	PAQR3	NM_177453.2	NS	0.0006103	NS
5490041	FKSG44	NM_031904.2	NS	0.0006114	NS
3420356	RGS1	NM_002922.3	NS	0.000614	NS
4280520	MARS	NM_004990.2	NS	0.0006153	NS
2760592	ABHD6	NM_020676.4	NS	0.0006156	NS
2070332	CD38	NM_001775.2	NS	0.0006201	NS
3290014	PSMA7	NM_152255.1	NS	0.000625	NS
4260215	WDR8	NM_017818.2	NS	0.0006253	NS
3310136	KIAA0971	NM_014929.2	NS	0.0006291	NS
1050593	VAMP4	NM_003762.2	NS	0.0006332	NS
6550554	LOC129138	NM_138797.1	NS	0.0006352	NS
1340170	RAFTLIN	NM_015150.1	NS	0.0006376	NS
2480328	SLC25A17	NM_006358.2	NS	0.0006388	NS
6420762	MARS2	NM_138395.2	NS	0.0006413	NS
5560441	CPSF2	NM_017437.1	NS	0.0006425	NS
1090669	SLC2A8	NM_014580.3	NS	0.0006498	NS
4570739	TNFRSF11B	NM_002546.2	NS	0.00065	NS
5260575	DSU	NM_018000.1	NS	0.0006518	NS
7380139	POP1	NM_015029.1	NS	0.0006518	NS
6450086	GNB5	NM_006578.3	NS	0.0006557	NS
5820142	SRP46	NM_032102.1	NS	0.0006571	NS
4050500	HYOU1	NM_006389.2	NS	0.0006644	NS
6250414	DDX31	NM_022779.7	NS	0.0006657	NS
5670129	LIG4	NM_002312.3	NS	0.0006677	NS
510053	PRPSAP1	NM_002766.1	NS	0.0006723	NS
1450400	CHI3L2	NM_004000.2	NS	0.0006785	NS
1710095	CHRNA5	NM_000745.2	NS	0.0006786	NS
1430762	IRAK3	NM_007199.1	NS	0.0006805	NS
110706	CTBS	NM_004388.1	NS	0.0006895	NS
4610167	ZBTB4	NM_020899.2	NS	0.0006895	NS
610471	CRR9	NM_030782.2	NS	0.0006929	NS
6040008	IQGAP2	NM_006633.1	NS	0.0006933	NS
4810204	CYSLTR1	NM_006639.2	NS	0.0006952	NS
1240201	GMPR2	NM_001002002.1	NS	0.0006962	NS
1440470	TMEM106C	NM_024056.2	NS	0.0006983	NS
7160528	MAEA	NM_001017405.1	NS	0.0006985	NS
5340010	PURB	NM_033224.3	NS	0.0007014	NS
2450646	MTIF2	NM_002453.2	NS	0.000708	NS
4050735	PSPH	NM_004577.3	NS	0.0007119	NS
540632	FAM105B	NM_138348.3	NS	0.0007122	NS
520475	UPF3B	NM_080632.1	NS	0.0007132	NS
150543	LIMA1	NM_016357.3	NS	0.0007135	NS
2450615	TFAM	NM_003201.1	NS	0.0007159	NS
6770017	B3GALT4	NM_003782.3	NS	0.000717	NS
3940541	C2orf18	NM_017877.2	NS	0.0007176	NS
450184	ESRRG	NM_206594.1	NS	0.00072	NS
6280333	MLLT11	NM_006818.3	NS	0.0007207	NS
6200746	TMEM101	NM_032376.2	NS	0.0007214	NS
610528	WBSCR18	NM_032317.2	NS	0.0007242	NS
1300246	TP53BP2	NM_001031685.1	NS	0.0007246	NS
360600	ZSCAN2	NM_181877.3	NS	0.0007285	NS
2760148	WDR75	NM_032168.1	NS	0.0007309	NS
670634	PSTPIP1	NM_003978.2	NS	0.0007356	NS
730017	TTF2	NM_003594.3	NS	0.0007356	NS
5220075	MGC5297	NM_024091.2	NS	0.0007427	NS
130364	FAM65A	NM_024519.2	NS	0.0007452	NS
4730008	SLC5A11	NM_052944.2	NS	0.0007457	NS
4590364	EI24	NM_004879.3	NS	0.0007463	NS
2340215	FANCE	NM_021922.2	NS	0.000752	NS
6290097	SAT	NM_002970.1	NS	0.0007529	NS
4540047	WBSCR1	NM_022170.1	NS	0.0007548	NS
2470521	FZD2	NM_001466.2	NS	0.0007606	NS
6560612	DPH1	NM_001383.2	NS	0.0007618	NS
4210056	TNFAIP2	NM_006291.2	NS	0.0007639	NS
4280463	RTN3	NM_006054.2	NS	0.0007704	NS
2230129	TMLHE	NM_018196.1	NS	0.0007707	NS
1770411	RPS6KB1	NM_003161.2	NS	0.0007709	NS
2510400	FLJ31204	NM_174912.2	NS	0.0007792	NS
60044	DEF6	NM_022047.2	NS	0.0007798	NS
7610762	DNAJB12	NM_001002762.1	NS	0.0007854	NS
2680673	CYB5D1	NM_144607.2	NS	0.0007869	NS
990435	TP53INP2	NM_021202.1	NS	0.0007889	NS
6020170	ALKBH8	NM_138775.1	NS	0.0007934	NS
2600427	NBEA	NM_015678.3	NS	0.0007943	NS
670521	METTL2B	NM_018396.1	NS	0.0007945	NS
3830047	SNX3	NM_152828.2	NS	0.0008031	NS
5910239	PPOX	NM_000309.2	NS	0.0008068	NS
2710093	SEC22L3	NM_032970.2	NS	0.0008076	NS
650152	GPR146	NM_138445.2	NS	0.0008077	NS
3310376	DKFZp686O24166	NM_001009913.1	NS	0.0008085	NS
5310059	ZNF42	NM_198055.1	NS	0.0008106	NS
7050180	ACP2	NM_001610.1	NS	0.0008138	NS
6620521	PRCC	NM_005973.4	NS	0.0008157	NS
5490711	ZNF160	NM_033288.2	NS	0.0008189	NS
770458	ECH1	NM_001398.2	NS	0.0008201	NS
5050678	XPNPEP1	NM_020383.2	NS	0.0008289	NS
4640411	ATP6V0A2	NM_012463.2	NS	0.0008318	NS
1440685	MYBPC2	NM_004533.2	NS	0.000835	NS
4120369	ZMYM5	NM_014242.1	NS	0.000836	NS
5560241	FAM53A	NM_001013622.1	NS	0.0008374	NS
5690167	CDKN2C	NM_078626.1	NS	0.0008376	NS
1770468	STAT4	NM_003151.2	NS	0.0008425	NS
70338	SP110	NM_004510.2	NS	0.0008471	NS
4480594	SLC20A1	NM_005415.3	NS	0.0008475	NS
6590301	GPAM	NM_020918.2	NS	0.0008535	NS
7330041	TM7SF2	NM_003273.1	NS	0.0008553	NS
1990008	DYNC2LI1	NM_015522.2	NS	0.0008579	NS
2510138	SDF4	NM_016547.1	NS	0.0008594	NS
240564	TRIP13	NM_004237.2	NS	0.0008671	NS
4250224	ECOP	NM_030796.2	NS	0.0008724	NS
4850215	METT5D1	NM_152636.1	NS	0.0008791	NS
6650113	C1orf163	NM_023077.1	NS	0.0008817	NS
4010601	BCAR3	NM_003567.2	NS	0.0008829	NS
2030053	ZNF239	NM_005674.1	NS	0.0008861	NS
4900504	GSDMDC1	NM_024736.4	NS	0.0008888	NS
3120184	SRF	NM_003131.2	NS	0.0008948	NS
940348	GCA	NM_012198.2	NS	0.0008951	NS
990671	UCP2	NM_003355.2	NS	0.0008959	NS
2360092	DNAJB1	NM_006145.1	NS	0.0008961	NS
6060368	C1orf94	NM_032884.2	NS	0.0008994	NS
3450093	TCF20	NM_181492.1	NS	0.0008996	NS
2140025	AFG3L1	NM_001031805.1	NS	0.0009028	NS
1990706	MT1X	NM_005952.2	NS	0.0009081	NS
360093	PH-4	NM_177939.2	NS	0.0009108	NS
5420053	GFPT2	NM_005110.1	NS	0.0009109	NS
3180497	FLJ11021	NM_023012.4	NS	0.0009243	NS
1240014	SYNGR1	NM_145731.2	NS	0.0009253	NS
380307	ACTR3	NM_005721.3	NS	0.0009278	NS
5960376	ZNF614	NM_025040.2	NS	0.0009298	NS
430474	ZNF431	NM_133473.1	NS	0.0009306	NS
6400376	DNAJC5	NM_025219.1	NS	0.000931	NS
4810577	MATR3	NM_018834.4	NS	0.0009322	NS
1660632	MATN4	NM_003833.2	NS	0.000937	NS
4050523	SLC44A2	NM_020428.2	NS	0.000939	NS
7550753	LOC90925	NM_175870.3	NS	0.0009411	NS
4390112	SLU7	NM_006425.3	NS	0.0009425	NS
380075	TRIM39	NM_021253.2	NS	0.0009443	NS
2070750	TRAF5	NM_004619.3	NS	0.0009463	NS
940470	NOL11	NM_015462.2	NS	0.0009519	NS
20647	PPRC1	NM_015062.3	NS	0.0009525	NS
2070500	SRFBP1	NM_152546.1	NS	0.0009554	NS
1340382	HSDL2	NM_032303.2	NS	0.0009564	NS
510196	SKP1A	NM_170679.1	NS	0.0009567	NS
6130603	ZNF134	NM_003435.2	NS	0.0009575	NS
6650575	WSB1	NM_134264.2	NS	0.0009607	NS
6130142	RFP	NM_006510.3	NS	0.0009616	NS
2230132	VPS37C	NM_017966.4	NS	0.0009634	NS
290452	TPM2	NM_213674.1	NS	0.0009652	NS
1430021	AMD1	NM_001634.4	NS	0.0009655	NS
1170328	LAMB1	NM_002291.1	NS	0.0009657	NS
5050369	SCCPDH	NM_016002.2	NS	0.000966	NS
6180039	RHPN2	NM_033103.3	NS	0.0009672	NS
2510035	ARHGAP9	NM_032496.1	NS	0.0009678	NS
2060441	GLG1	NM_012201.4	NS	0.0009684	NS
3190735	FRAG1	NM_014489.1	NS	0.0009695	NS
6550369	ANKRD25	NM_015493.4	NS	0.0009722	NS
70575	ENDOGL1	NM_005107.1	NS	0.0009723	NS
5090326	DPP9	NM_139159.3	NS	0.0009724	NS
2650215	GBP1	NM_002053.1	NS	0.0009743	NS
4120070	ACO1	NM_002197.1	NS	0.0009748	NS
6770132	OGFOD1	NM_001031707.1	NS	0.0009766	NS
7610398	ZCWPW1	NM_017984.2	NS	0.0009775	NS
6660689	ZBTB24	NM_014797.1	NS	0.0009781	NS
1780072	CDC42EP3	NM_006449.3	NS	0.0009796	NS
4610382	C7orf28A	NM_015622.5	NS	0.0009835	NS
2970709	PTGS1	NM_080591.1	NS	0.000987	NS
5220397	TSPAN32	NM_139022.2	NS	0.0010002	NS
3450048	FTSJ3	NM_017647.2	NS	0.0010012	NS
4890138	CD80	NM_005191.2	NS	0.0010032	NS
4730609	SLCO5A1	NM_030958.1	NS	0.0010045	NS
5570445	MCRS1	NM_006337.3	NS	0.0010062	NS
2260070	GRSF1	NM_002092.2	NS	0.0010089	NS
3120082	C10orf58	NM_032333.2	NS	0.0010111	NS
6770647	C20orf6	NM_016649.3	NS	0.0010142	NS
4730647	ARHGEF6	NM_004840.2	NS	0.0010154	NS
2900386	WBP2	NM_012478.2	NS	0.0010176	NS
3930553	RCP9	NM_014478.3	NS	0.001022	NS
7050706	C12orf5	NM_020375.1	NS	0.0010272	NS
5550746	CHMP7	NM_152272.2	NS	0.0010323	NS
7210136	ACVR1	NM_001105.2	NS	0.0010325	NS
6560450	37865	NM_019106.4	NS	0.0010381	NS
5270500	CDK4	NM_000075.2	NS	0.0010384	NS
4830192	C10orf119	NM_024834.1	NS	0.0010387	NS
7400296	XRCC6BP1	NM_033276.2	NS	0.0010406	NS
2750364	TNRC6A	NM_020847.1	NS	0.0010436	NS
6980379	FBXO4	NM_012176.2	NS	0.0010445	NS
2900286	GPR132	NM_013345.2	NS	0.0010527	NS
6040332	MTMR6	NM_004685.2	NS	0.0010546	NS
7380544	CXCL10	NM_001565.1	NS	0.0010619	NS
360639	MPP1	NM_002436.2	NS	0.0010625	NS
3850678	LYL1	NM_005583.3	NS	0.0010668	NS
3800292	HDAC3	NM_003883.2	NS	0.0010676	NS
450189	CCDC21	NM_022778.2	NS	0.0010682	NS
4880446	TTL	NM_153712.3	NS	0.0010687	NS
1410615	IRAK1	NM_001025242.1	NS	0.0010767	NS
1230196	SLC25A3	NM_213611.1	NS	0.0010791	NS
1850373	DUSP22	NM_020185.3	NS	0.0010853	NS
430324	PTOV1	NM_017432.2	NS	0.0010858	NS
4120133	SPATA20	NM_022827.2	NS	0.0010892	NS
270446	SFRS3	NM_003017.3	NS	0.001092	NS
3120411	SUV39H1	NM_003173.1	NS	0.0010926	NS
7000180	SLC16A9	NM_194298.1	NS	0.0010949	NS
2100152	PHF11	NM_016119.1	NS	0.0010995	NS
6250400	WDR71	NM_025155.1	NS	0.0011045	NS
1230615	SERPINH1	NM_001235.2	NS	0.0011057	NS
7100520	WHSC1	NM_133331.1	NS	0.0011069	NS
4900373	SKP2	NM_032637.2	NS	0.0011083	NS
3520356	ZNF277	NM_021994.1	NS	0.0011109	NS
2350017	PCOLN3	NM_002768.1	NS	0.0011151	NS
6420402	LOC152195	NM_194289.1	NS	0.0011166	NS
7150050	PDDC1	NM_182612.1	NS	0.0011174	NS
4590671	ALDOA	NM_184041.1	NS	0.0011183	NS
2750148	ATP6V1E1	NM_001696.2	NS	0.0011186	NS
160553	WTAP	NM_152858.1	NS	0.0011195	NS
3120402	SP140	NM_001005176.1	NS	0.0011206	NS
6040369	FLJ11155	NM_018342.2	NS	0.0011313	NS
5420379	ARSG	NM_014960.2	NS	0.0011323	NS
4670360	MRPS35	NM_021821.2	NS	0.0011405	NS
7200291	ZNF433	NM_152602.1	NS	0.0011423	NS
6760630	C14orf104	NM_018139.1	NS	0.0011468	NS
6200437	KIAA1539	NM_025182.2	NS	0.0011482	NS
4490348	AP3S2	NM_005829.3	NS	0.0011495	NS
4220440	PIGF	NM_173074.1	NS	0.0011496	NS
2350639	MOAP1	NM_022151.4	NS	0.001151	NS
3940692	ADPRH	NM_001125.2	NS	0.0011538	NS
7560017	ASCL1	NM_004316.2	NS	0.0011592	NS
1740131	RG9MTD1	NM_017819.1	NS	0.0011637	NS
4280221	FLJ13912	NM_022770.2	NS	0.0011637	NS
1430139	WDR51B	NM_172240.1	NS	0.0011641	NS
1940768	RBL2	NM_005611.2	NS	0.0011641	NS
7550671	HRSP12	NM_005836.2	NS	0.0011661	NS
6380360	FAM79A	NM_182752.3	NS	0.0011666	NS
5220315	CD69	NM_001781.1	NS	0.0011705	NS
5290465	PLAGL2	NM_002657.2	NS	0.001178	NS
6280397	LOC113386	NM_138781.2	NS	0.0011822	NS
5860300	HSPA1A	NM_005345.4	NS	0.0011877	NS
2640475	RDH10	NM_172037.2	NS	0.0011934	NS
5890333	BIN1	NM_139348.1	NS	0.0011951	NS
6130154	NP	NM_000270.1	NS	0.0011957	NS
1740592	EDA2R	NM_021783.2	NS	0.0011965	NS
4490592	UBE2L6	NM_004223.3	NS	0.0011998	NS
450730	CRK	NM_016823.2	NS	0.0012009	NS
430059	COPA	NM_004371.2	NS	0.0012012	NS
7050364	NDRG3	NM_022477.2	NS	0.0012012	NS
5720332	TPK1	NM_022445.2	NS	0.0012039	NS
2750240	RPA2	NM_002946.3	NS	0.0012072	NS
1570494	CCNB1	NM_031966.2	NS	0.0012079	NS
3190608	NUDT13	NM_015901.4	NS	0.0012091	NS
4760307	PPFIBP1	NM_177444.1	NS	0.0012215	NS
3440615	ATP11C	NM_173694.3	NS	0.0012237	NS
3780646	CCT2	NM_006431.2	NS	0.0012247	NS
7100039	TATDN2	NM_014760.2	NS	0.0012253	NS
2630609	ANGPTL4	NM_139314.1	NS	0.0012275	NS
610392	CCT6A	NM_001009186.1	NS	0.0012318	NS
6450743	CD22	NM_001771.1	NS	0.0012318	NS
6350376	HSPA8	NM_006597.3	NS	0.0012356	NS
6380463	ACTR1A	NM_005736.2	NS	0.0012467	NS
3850435	TIMM23	NM_006327.2	NS	0.001248	NS
1850093	TNFSF10	NM_003810.2	NS	0.0012662	NS
4150731	ZNF324	NM_014347.1	NS	0.0012675	NS
2100328	YWHAH	NM_003405.3	NS	0.0012681	NS
6130468	GPR30	NM_001031682.1	NS	0.0012682	NS
6130300	CDC25A	NM_001789.2	NS	0.0012721	NS
7160040	PRIM1	NM_000946.2	NS	0.0012727	NS
3420735	PHF15	NM_015288.4	NS	0.0012752	NS
840035	TWISTNB	NM_001002926.1	NS	0.0012807	NS
460093	UBE2E1	NM_003341.3	NS	0.0012871	NS
6200273	EPSTI1	NM_033255.2	NS	0.0013018	NS
3460360	RASSF6	NM_177532.3	NS	0.0013059	NS
150228	IER3IP1	NM_016097.2	NS	0.001317	NS
1260634	KLF6	NM_001008490.1	NS	0.0013174	NS
1300112	C13orf3	NM_145061.3	NS	0.0013236	NS
510451	SLC19A1	NM_003056.2	NS	0.0013277	NS
1780445	ING4	NM_198287.1	NS	0.0013342	NS
7320136	PHF20L1	NM_198513.1	NS	0.0013356	NS
1980647	HMGB3	NM_005342.2	NS	0.0013377	NS
1740343	BRD9	NM_023924.2	NS	0.0013395	NS
3290669	MGAT2	NM_002408.3	NS	0.0013406	NS
6770095	MTHFD2	NM_006636.2	NS	0.001341	NS
7200286	GPR65	NM_003608.2	NS	0.0013464	NS
2850646	PMS2L3	NM_001003686.1	NS	0.0013474	NS
840075	RBM25	NM_021239.1	NS	0.0013547	NS
5340066	PPM1A	NM_177951.1	NS	0.0013594	NS
6380138	RCN1	NM_002901.1	NS	0.0013624	NS
4850195	ATPBD4	NM_080650.2	NS	0.0013674	NS
5560458	REC8L1	NM_005132.1	NS	0.0013748	NS
[truncated: 1,592 more rows]
